# Supplementary material for: Proteomic profiling of host-biofilm interactions in an oral infection model resembling the periodontal pocket
Source: Sci Rep. 2015 Nov 3;5:15999. doi: 10.1038/srep15999 (PMC4630604; doi:10.1038/srep15999)
Supplement: Supplementary Dataset 1 [file srep15999-s2.xls]

## Sheet: Supplementary Table S1
Supplementary Table S1 for Proteomic profiling of host-biofilm interactions in an oral infection model resembling the periodontal pocket
Author list: Kai Bao, Georgios N. Belibasakis, Nathalie Selevsek, Jonas Grossmann, Nagihan Bostanci
Identified Proteins	Accession Number	Quantitative Value (Normalized Total Spectral)				logFC1	logCPM1	PValue1	Comment
		Tissue + Biofilm		Tissue
		Average (n=3)	Standard division	Average (n=3)	Standard division
Isoform 2 of Trafficking protein particle complex subunit 3 OS=Homo sapiens GN=TRAPPC3	sp|O43617-2|TPPC3_HUMAN	1.09365	0.71174	2.38733	0.0401109	0.73645	8.93939	0.695394	tissue + biofilm only
Isoform 2 of Nardilysin OS=Homo sapiens GN=NRD1	sp|O43847-2|NRDC_HUMAN	1.23135	0.273051	0	0	3.62417	8.77285	0.131505	tissue + biofilm only
UDP-glucose 6-dehydrogenase OS=Homo sapiens GN=UGDH PE=1 SV=1	sp|O60701|UGDH_HUMAN	1.02533	0.446045	1.62554	0.470044	1.10813	8.85923	0.631395	tissue + biofilm only
Isoform 11 of Amyloid beta A4 protein OS=Homo sapiens GN=APP	sp|P05067-11|A4_HUMAN	2.16331	1.33998	2.46552	0.840589	1.61203	9.18953	0.19647	tissue + biofilm only
Beta-hexosaminidase subunit alpha OS=Homo sapiens GN=HEXA PE=1 SV=2	sp|P06865|HEXA_HUMAN	1.2804	1.61169	1.571	0.907017	1.44612	8.92356	0.385659	tissue + biofilm only
Beta-hexosaminidase subunit beta OS=Homo sapiens GN=HEXB PE=1 SV=3	sp|P07686|HEXB_HUMAN	1.55475	1.9253	1.571	0.907017	1.70685	8.9918	0.230792	tissue + biofilm only
Isoform 3 of 60 kDa SS-A/Ro ribonucleoprotein OS=Homo sapiens GN=TROVE2	sp|P10155-3|RO60_HUMAN	1.89372	0.819486	2.38733	0.0401109	1.47602	9.12844	0.305708	tissue + biofilm only
DNA topoisomerase 1 OS=Homo sapiens GN=TOP1 PE=1 SV=2	sp|P11387|TOP1_HUMAN	1.80033	0.517549	0.76179	0.43982	2.64958	8.98443	0.136332	tissue + biofilm only
Parathymosin OS=Homo sapiens GN=PTMS PE=1 SV=2	sp|P20962|PTMS_HUMAN	1.02533	0.446045	1.68	0.969948	1.07056	8.86373	0.631395	tissue + biofilm only
Protein-glutamine gamma-glutamyltransferase 2 OS=Homo sapiens GN=TGM2 PE=1 SV=2	sp|P21980|TGM2_HUMAN	2.2807	0.702798	2.46552	0.840589	1.6894	9.21613	0.124543	tissue + biofilm only
Isoform 2 of Multifunctional protein ADE2 OS=Homo sapiens GN=PAICS	sp|P22234-2|PUR6_HUMAN	1.14272	1.24664	0.78552	0.45352	2.01617	8.82013	0.385659	tissue + biofilm only
Proteasome subunit alpha type-2 OS=Homo sapiens GN=PSMA2 PE=1 SV=2	sp|P25787|PSA2_HUMAN	1.64339	0.767944	1.571	0.907017	1.77814	9.01157	0.136332	tissue + biofilm only
Replication protein A 70 kDa DNA-binding subunit OS=Homo sapiens GN=RPA1 PE=1 SV=2	sp|P27694|RFA1_HUMAN	1.43735	0.452546	0	0	3.83172	8.83007	0.067967	tissue + biofilm only
Proteasome subunit beta type-6 OS=Homo sapiens GN=PSMB6 PE=1 SV=4	sp|P28072|PSB6_HUMAN	1.25533	1.08753	2.33279	0.785619	0.949567	8.97638	0.695394	tissue + biofilm only
Isoform 3 of Inositol monophosphatase 1 OS=Homo sapiens GN=IMPA1	sp|P29218-3|IMPA1_HUMAN	1.23135	0.273051	1.60181	0.464054	1.36778	8.91085	0.385659	tissue + biofilm only
Protein DEK OS=Homo sapiens GN=DEK PE=1 SV=1	sp|P35659|DEK_HUMAN	1.09365	0.71174	0.84002	0.484986	1.88972	8.80913	0.385659	tissue + biofilm only
Myeloid cell nuclear differentiation antigen OS=Homo sapiens GN=MNDA PE=1 SV=1	sp|P41218|MNDA_HUMAN	2.89397	0.989449	2.38733	0.0401109	2.05587	9.33194	0.0486679	tissue + biofilm only
Neurogenic locus notch homolog protein 1 OS=Homo sapiens GN=NOTCH1 PE=1 SV=4	sp|P46531|NOTC1_HUMAN	1.27567	0.863095	2.3566	1.36058	0.954623	8.98223	0.695394	tissue + biofilm only
Isoform 4 of Rap1 GTPase-GDP dissociation stimulator 1 OS=Homo sapiens GN=RAP1GDS1	sp|P52306-4|GDS1_HUMAN	1.41231	1.26233	2.41102	0.78613	1.06179	9.01865	0.46694	tissue + biofilm only
Serine/threonine-protein phosphatase 4 catalytic subunit OS=Homo sapiens GN=PPP4C PE=1 SV=1	sp|P60510|PP4C_HUMAN	1.29967	0.583055	2.41102	0.78613	0.953057	8.9927	0.695394	tissue + biofilm only
Casein kinase II subunit beta OS=Homo sapiens GN=CSNK2B PE=1 SV=1	sp|P67870|CSK2B_HUMAN	1.02533	0.446045	2.46552	0.840589	0.6125	8.92901	1	tissue + biofilm only
Isoform 2 of Lactoylglutathione lyase OS=Homo sapiens GN=GLO1	sp|Q04760-2|LGUL_HUMAN	1.23135	0.273051	1.68	0.969948	1.31267	8.91749	0.385659	tissue + biofilm only
Isoform 3 of Spectrin alpha chain, non-erythrocytic 1 OS=Homo sapiens GN=SPTAN1	sp|Q13813-3|SPTN1_HUMAN	2.21712	2.36412	2.46552	0.840589	1.65786	9.20606	0.124543	tissue + biofilm only
Latent-transforming growth factor beta-binding protein 2 OS=Homo sapiens GN=LTBP2 PE=1 SV=3	sp|Q14767|LTBP2_HUMAN	2.91903	0.933396	0	0	4.80113	9.1844	0.00280631	tissue + biofilm only
Translin OS=Homo sapiens GN=TSN PE=1 SV=1	sp|Q15631|TSN_HUMAN	1.68663	1.95131	1.5236	0.879651	1.84505	9.01561	0.136332	tissue + biofilm only
Keratin, type II cytoskeletal 79 OS=Homo sapiens GN=KRT79 PE=1 SV=2	sp|Q5XKE5|K2C79_HUMAN	2.23057	3.86345	0	0	4.42065	9.02646	0.0185804	tissue + biofilm only
Isoform 2 of MOB kinase activator 1B OS=Homo sapiens GN=MOB1B	sp|Q7L9L4-2|MOB1B_HUMAN	1.02533	0.446045	0	0	3.38206	8.71336	0.256478	tissue + biofilm only
Isoform 2 of NEDD8-activating enzyme E1 catalytic subunit OS=Homo sapiens GN=UBA3	sp|Q8TBC4-2|UBA3_HUMAN	1.02533	0.446045	1.62554	0.470044	1.10813	8.85923	0.631395	tissue + biofilm only
ATP-dependent RNA helicase DDX1 OS=Homo sapiens GN=DDX1 PE=1 SV=2	sp|Q92499|DDX1_HUMAN	1.41231	1.26233	2.41102	0.78613	1.06179	9.01865	0.46694	tissue + biofilm only
Geranylgeranyl transferase type-2 subunit alpha OS=Homo sapiens GN=RABGGTA PE=1 SV=2	sp|Q92696|PGTA_HUMAN	1.09365	0.71174	2.33279	0.785619	0.764446	8.93513	0.695394	tissue + biofilm only
Homogentisate 1,2-dioxygenase OS=Homo sapiens GN=HGD PE=1 SV=2	sp|Q93099|HGD_HUMAN	1.03007	1.78413	0.78552	0.45352	1.88242	8.79018	0.385659	tissue + biofilm only
Transcriptional activator protein Pur-beta OS=Homo sapiens GN=PURB PE=1 SV=3	sp|Q96QR8|PURB_HUMAN	1.04933	0.969537	0.78552	0.45352	1.90069	8.79302	0.385659	tissue + biofilm only
Isoform 3 of Tubulointerstitial nephritis antigen-like OS=Homo sapiens GN=TINAGL1	sp|Q9GZM7-3|TINAL_HUMAN	1.14272	1.24664	0.84002	0.484986	1.95285	8.82476	0.385659	tissue + biofilm only
Endosialin OS=Homo sapiens GN=CD248 PE=1 SV=1	sp|Q9HCU0|CD248_HUMAN	1.48169	0.682505	0	0	3.87071	8.84123	0.067967	tissue + biofilm only
Keratin, type II cuticular Hb4 OS=Homo sapiens GN=KRT84 PE=2 SV=2	sp|Q9NSB2|KRT84_HUMAN	2.23057	3.86345	0	0	4.42065	9.02646	0.0185804	tissue + biofilm only
ADP-sugar pyrophosphatase OS=Homo sapiens GN=NUDT5 PE=1 SV=1	sp|Q9UKK9|NUDT5_HUMAN	1.25533	1.08753	0.78552	0.45352	2.13815	8.84943	0.385659	tissue + biofilm only
Myosin-13 OS=Homo sapiens GN=MYH13 PE=1 SV=2	sp|Q9UKX3|MYH13_HUMAN	1.16303	1.12828	0	0	3.54916	8.75376	0.131505	tissue + biofilm only
Eukaryotic translation initiation factor 3 subunit C-like protein OS=Homo sapiens GN=EIF3CL PE=3 SV=1	sp|B5ME19|EIFCL_HUMAN	3.669	1.1562	7.1858	0.816439	0.949546	9.71794	0.27276	overlap
Chloride intracellular channel protein 1 OS=Homo sapiens GN=CLIC1 PE=1 SV=4	sp|O00299|CLIC1_HUMAN	6.0681	1.31938	13.5622	0.637695	0.788267	10.259	0.218761	overlap
Tumor necrosis factor receptor superfamily member 11B OS=Homo sapiens GN=TNFRSF11B PE=1 SV=3	sp|O00300|TR11B_HUMAN	6.90773	2.56999	38.299	1.87778	-0.501962	10.9355	0.335576	overlap
Eukaryotic translation initiation factor 3 subunit F OS=Homo sapiens GN=EIF3F PE=1 SV=1	sp|O00303|EIF3F_HUMAN	1.1187	0.984688	5.5364	0.384872	-0.31357	9.17901	1	overlap
Isoform 3 of Importin-5 OS=Homo sapiens GN=IPO5	sp|O00410-3|IPO5_HUMAN	8.29973	0.286471	14.4734	2.91986	1.13656	10.4966	0.0386632	overlap
26S proteasome non-ATPase regulatory subunit 14 OS=Homo sapiens GN=PSMD14 PE=1 SV=1	sp|O00487|PSDE_HUMAN	1.34398	0.661246	4.7746	0.0801963	0.121854	9.17332	1	overlap
Protein CYR61 OS=Homo sapiens GN=CYR61 PE=1 SV=1	sp|O00622|CYR61_HUMAN	10.5025	4.31286	49.66	4.09073	-0.285057	11.3266	0.548714	overlap
Myosin regulatory light chain 12B OS=Homo sapiens GN=MYL12B PE=1 SV=2	sp|O14950|ML12B_HUMAN	1.756	0.221861	4.7746	0.0801963	0.484593	9.25953	0.764015	overlap
Exportin-1 OS=Homo sapiens GN=XPO1 PE=1 SV=1	sp|O14980|XPO1_HUMAN	2.80061	2.08832	9.5968	1.60085	0.171859	9.70119	1	overlap
Actin-related protein 2/3 complex subunit 1B OS=Homo sapiens GN=ARPC1B PE=1 SV=3	sp|O15143|ARC1B_HUMAN	5.45007	0.621758	11.2294	1.12421	0.8966	10.1126	0.234762	overlap
Actin-related protein 2/3 complex subunit 2 OS=Homo sapiens GN=ARPC2 PE=1 SV=1	sp|O15144|ARPC2_HUMAN	4.7434	0.221455	15.062	1.08348	0.291138	10.1662	0.741057	overlap
Actin-related protein 2/3 complex subunit 3 OS=Homo sapiens GN=ARPC3 PE=1 SV=3	sp|O15145|ARPC3_HUMAN	2.60039	1.46239	11.8585	0.605744	-0.214865	9.77808	1	overlap
Kallikrein-10 OS=Homo sapiens GN=KLK10 PE=1 SV=3	sp|O43240|KLK10_HUMAN	1.70697	1.50991	8.9203	1.83761	-0.405675	9.49309	0.802288	overlap
26S proteasome non-ATPase regulatory subunit 3 OS=Homo sapiens GN=PSMD3 PE=1 SV=2	sp|O43242|PSMD3_HUMAN	3.90007	0.898387	15.266	1.87047	-0.00441904	10.0802	1	overlap
Isoform 2 of Heterogeneous nuclear ribonucleoprotein R OS=Homo sapiens GN=HNRNPR	sp|O43390-2|HNRPR_HUMAN	2.07467	0.70916	9.5494	0.160435	-0.228828	9.58842	1	overlap
Thioredoxin-like protein 1 OS=Homo sapiens GN=TXNL1 PE=1 SV=3	sp|O43396|TXNL1_HUMAN	1.89372	0.819486	6.4003	0.534421	0.196131	9.38675	1	overlap
Asparagine--tRNA ligase, cytoplasmic OS=Homo sapiens GN=NARS PE=1 SV=1	sp|O43776|SYNC_HUMAN	4.33137	0.556687	9.6513	1.47293	0.779112	9.91729	0.25283	overlap
Isoform 3 of Calumenin OS=Homo sapiens GN=CALU	sp|O43852-3|CALU_HUMAN	5.68113	2.45841	14.4189	3.17227	0.608359	10.2481	0.435256	overlap
Isoform 2 of Heterogeneous nuclear ribonucleoprotein Q OS=Homo sapiens GN=SYNCRIP	sp|O60506-2|HNRPQ_HUMAN	2.53103	0.311643	15.8951	0.885416	-0.66532	9.9378	0.447609	overlap
Gremlin-1 OS=Homo sapiens GN=GREM1 PE=1 SV=1	sp|O60565|GREM1_HUMAN	4.03303	2.36903	27.8551	1.69	-0.812118	10.4815	0.165073	overlap
Procollagen-lysine,2-oxoglutarate 5-dioxygenase 3 OS=Homo sapiens GN=PLOD3 PE=1 SV=1	sp|O60568|PLOD3_HUMAN	1.48169	0.682505	3.98212	1.62676	0.491521	9.14977	1	overlap
Isoform 2 of Protein diaphanous homolog 1 OS=Homo sapiens GN=DIAPH1	sp|O60610-2|DIAP1_HUMAN	2.03037	1.12549	6.47849	1.31032	0.273553	9.41605	1	overlap
Isoform 1 of Core histone macro-H2A.1 OS=Homo sapiens GN=H2AFY	sp|O75367-2|H2AY_HUMAN	2.36933	0.983765	11.2057	1.34327	-0.269577	9.71296	0.82761	overlap
Isoform 2 of Filamin-B OS=Homo sapiens GN=FLNB	sp|O75369-2|FLNB_HUMAN	15.7243	7.16909	90.223	4.58093	-0.562925	11.9968	0.155618	overlap
Keratin, type I cuticular Ha4 OS=Homo sapiens GN=KRT34 PE=2 SV=2	sp|O76011|KRT34_HUMAN	1.2746	2.20767	8.3797	4.83802	-0.707036	9.38404	0.411618	overlap
Stanniocalcin-2 OS=Homo sapiens GN=STC2 PE=1 SV=1	sp|O76061|STC2_HUMAN	1.91298	1.16283	6.4003	0.534421	0.204252	9.38792	1	overlap
Isoform 2 of Calsyntenin-1 OS=Homo sapiens GN=CLSTN1	sp|O94985-2|CSTN1_HUMAN	6.20473	1.51513	18.4557	4.37198	0.383285	10.4204	0.568476	overlap
Calsyntenin-1 OS=Homo sapiens GN=CLSTN1 PE=1 SV=1	sp|O94985|CSTN1_HUMAN	5.88607	1.46106	19.2407	4.74413	0.250447	10.4138	0.775738	overlap
Peptidyl-prolyl cis-trans isomerase FKBP9 OS=Homo sapiens GN=FKBP9 PE=1 SV=2	sp|O95302|FKBP9_HUMAN	2.80642	1.60272	7.26399	1.44133	0.56652	9.59181	0.484014	overlap
Importin-7 OS=Homo sapiens GN=IPO7 PE=1 SV=1	sp|O95373|IPO7_HUMAN	2.325	0.510721	8.0258	1.00331	0.165709	9.55071	1	overlap
Isoform B of AP-2 complex subunit alpha-1 OS=Homo sapiens GN=AP2A1	sp|O95782-2|AP2A1_HUMAN	5.70513	2.14087	8.7876	0.568102	1.30583	10.0566	0.0482	overlap
Phosphoglycerate kinase 1 OS=Homo sapiens GN=PGK1 PE=1 SV=3	sp|P00558|PGK1_HUMAN	7.27547	2.21587	53	3.175	-0.886719	11.2153	0.050454	overlap
Complement C1r subcomponent OS=Homo sapiens GN=C1R PE=1 SV=2	sp|P00736|C1R_HUMAN	7.56907	0.734414	28.6885	3.64059	0.0375617	10.7828	1	overlap
Complement factor D OS=Homo sapiens GN=CFD PE=1 SV=5	sp|P00746|CFAD_HUMAN	1.02533	0.446045	12.8004	1.06878	-1.58218	9.58561	0.141965	overlap
Isoform 2 of Urokinase-type plasminogen activator OS=Homo sapiens GN=PLAU	sp|P00749-2|UROK_HUMAN	3.28203	1.07829	17.8641	3.91726	-0.470967	10.1011	0.489682	overlap
Tissue-type plasminogen activator OS=Homo sapiens GN=PLAT PE=1 SV=1	sp|P00750|TPA_HUMAN	1.70801	2.44275	6.3765	0.494342	0.057136	9.34856	1	overlap
Interstitial collagenase OS=Homo sapiens GN=MMP1 PE=1 SV=3	sp|P03956|MMP1_HUMAN	2.30575	1.37693	7.07672	2.06724	0.331298	9.49948	0.802288	overlap
Calpain small subunit 1 OS=Homo sapiens GN=CAPNS1 PE=1 SV=1	sp|P04632|CPNS1_HUMAN	1.53073	1.5453	3.98912	0.477723	0.540064	9.16222	0.735658	overlap
Plasminogen activator inhibitor 2 OS=Homo sapiens GN=SERPINB2 PE=1 SV=2	sp|P05120|PAI2_HUMAN	1.50567	0.654199	7.8218	1.70134	-0.386954	9.39724	0.7854	overlap
Plasminogen activator inhibitor 1 OS=Homo sapiens GN=SERPINE1 PE=1 SV=1	sp|P05121|PAI1_HUMAN	7.50547	1.7675	16.7588	1.65009	0.793315	10.4903	0.132377	overlap
Coagulation factor XIII B chain OS=Homo sapiens GN=F13B PE=1 SV=3	sp|P05160|F13B_HUMAN	1.09365	0.71174	6.4547	1.04689	-0.554643	9.23349	0.764015	overlap
60S acidic ribosomal protein P0 OS=Homo sapiens GN=RPLP0 PE=1 SV=1	sp|P05388|RLA0_HUMAN	3.3754	1.3287	13.6712	1.90269	-0.0511469	9.95666	1	overlap
Lupus La protein OS=Homo sapiens GN=SSB PE=1 SV=2	sp|P05455|LA_HUMAN	2.6244	0.954053	7.2403	0.919568	0.478729	9.56074	0.62929	overlap
Keratin, type I cytoskeletal 18 OS=Homo sapiens GN=KRT18 PE=1 SV=2	sp|P05783|K1C18_HUMAN	2.4627	0.546112	5.7711	2.12215	0.694384	9.45284	0.601457	overlap
ATP synthase subunit beta, mitochondrial OS=Homo sapiens GN=ATP5B PE=1 SV=3	sp|P06576|ATPB_HUMAN	3.96837	0.311882	15.1403	1.00714	0.0327196	10.0825	1	overlap
Protein S100-A9 OS=Homo sapiens GN=S100A9 PE=1 SV=1	sp|P06702|S10A9_HUMAN	3.88079	2.66774	18.8947	2.46776	-0.303412	10.2035	0.750894	overlap
Isoform 2 of Nucleophosmin OS=Homo sapiens GN=NPM1	sp|P06748-2|NPM_HUMAN	4.67507	0.753605	15.2422	1.48996	0.253029	10.1657	0.741057	overlap
Isoform 2 of Tropomyosin alpha-3 chain OS=Homo sapiens GN=TPM3	sp|P06753-2|TPM3_HUMAN	11.9505	2.96943	47.2055	5.8775	-0.0172886	11.3685	1	overlap
Isoform 2 of Glia-derived nexin OS=Homo sapiens GN=SERPINE2	sp|P07093-2|GDN_HUMAN	8.22667	2.49723	30.2659	2.47506	0.0768305	10.8601	1	overlap
Protein disulfide-isomerase OS=Homo sapiens GN=P4HB PE=1 SV=3	sp|P07237|PDIA1_HUMAN	29.6127	4.07584	95.776	4.81838	0.264511	12.4237	0.467178	overlap
Cathepsin D OS=Homo sapiens GN=CTSD PE=1 SV=1	sp|P07339|CATD_HUMAN	1.48169	0.682505	10.2875	1.10871	-0.787787	9.52939	0.450834	overlap
Profilin-1 OS=Homo sapiens GN=PFN1 PE=1 SV=2	sp|P07737|PROF1_HUMAN	1.756	0.221861	9.4237	1.95621	-0.435412	9.52934	0.802288	overlap
Bifunctional glutamate/proline--tRNA ligase OS=Homo sapiens GN=EPRS PE=1 SV=5	sp|P07814|SYEP_HUMAN	2.05067	0.892082	10.4913	1.79734	-0.37738	9.6318	0.816073	overlap
Cathepsin B OS=Homo sapiens GN=CTSB PE=1 SV=3	sp|P07858|CATB_HUMAN	1.80033	0.517549	9.5731	0.834052	-0.427393	9.54505	0.802288	overlap
Isoform C1 of Heterogeneous nuclear ribonucleoproteins C1/C2 OS=Homo sapiens GN=HNRNPC	sp|P07910-2|HNRPC_HUMAN	2.34531	1.97988	14.1675	1.36712	-0.612	9.8404	0.537462	overlap
Tropomyosin beta chain OS=Homo sapiens GN=TPM2 PE=1 SV=1	sp|P07951|TPM2_HUMAN	7.64317	2.60989	27.3212	5.38726	0.126835	10.7618	0.906357	overlap
Neutrophil elastase OS=Homo sapiens GN=ELANE PE=1 SV=1	sp|P08246|ELNE_HUMAN	3.18863	1.725	23.8665	2.08712	-0.923825	10.2876	0.157727	overlap
72 kDa type IV collagenase OS=Homo sapiens GN=MMP2 PE=1 SV=2	sp|P08253|MMP2_HUMAN	4.26303	0.862735	25.4608	3.70566	-0.605474	10.4381	0.32509	overlap
Cathepsin G OS=Homo sapiens GN=CTSG PE=1 SV=2	sp|P08311|CATG_HUMAN	7.7318	2.6161	43.043	2.62127	-0.505184	11.076	0.321689	overlap
Complement factor H OS=Homo sapiens GN=CFH PE=1 SV=4	sp|P08603|CFAH_HUMAN	6.0441	1.95547	23.3153	3.44739	0.016464	10.5375	1	overlap
Keratin, type I cytoskeletal 19 OS=Homo sapiens GN=KRT19 PE=1 SV=4	sp|P08727|K1C19_HUMAN	2.82673	3.01965	20.5102	6.50524	-0.865859	10.1397	0.234762	overlap
Glutathione S-transferase P OS=Homo sapiens GN=GSTP1 PE=1 SV=2	sp|P09211|GSTP1_HUMAN	5.04277	1.5583	15.1096	0.46396	0.375967	10.2024	0.626982	overlap
Growth-regulated alpha protein OS=Homo sapiens GN=CXCL1 PE=1 SV=1	sp|P09341|GROA_HUMAN	3.61991	2.67142	15.8714	0.232185	-0.172063	10.0651	0.860117	overlap
Galectin-1 OS=Homo sapiens GN=LGALS1 PE=1 SV=2	sp|P09382|LEG1_HUMAN	5.7687	0.224625	19.0986	0.320857	0.23179	10.3954	0.775738	overlap
High mobility group protein B1 OS=Homo sapiens GN=HMGB1 PE=1 SV=3	sp|P09429|HMGB1_HUMAN	8.16203	1.21123	31.3481	3.71764	0.0195663	10.8795	1	overlap
SPARC OS=Homo sapiens GN=SPARC PE=1 SV=1	sp|P09486|SPRC_HUMAN	10.3406	5.02264	38.3016	7.98598	0.0823785	11.1504	0.925168	overlap
Complement C1s subcomponent OS=Homo sapiens GN=C1S PE=1 SV=1	sp|P09871|C1S_HUMAN	7.48043	0.654043	31.9086	5.60245	-0.12887	10.8471	0.910936	overlap
Isoform 2 of Interleukin-8 OS=Homo sapiens GN=IL8	sp|P10145-2|IL8_HUMAN	2.73703	0.433671	8.6857	0.795557	0.286704	9.64996	1	overlap
Histone H1.4 OS=Homo sapiens GN=HIST1H1E PE=1 SV=2	sp|P10412|H14_HUMAN	5.81303	0.909768	27.6824	1.92424	-0.283284	10.6248	0.70147	overlap
60 kDa heat shock protein, mitochondrial OS=Homo sapiens GN=HSPD1 PE=1 SV=2	sp|P10809|CH60_HUMAN	9.1489	2.52843	11.3858	2.65911	1.6184	10.4904	0.0059949	overlap
Laminin subunit gamma-1 OS=Homo sapiens GN=LAMC1 PE=1 SV=3	sp|P11047|LAMC1_HUMAN	3.28677	1.5359	9.5352	4.13642	0.412934	9.77459	0.672458	overlap
Glycogen phosphorylase, brain form OS=Homo sapiens GN=PYGB PE=1 SV=5	sp|P11216|PYGB_HUMAN	5.28733	2.08269	11.7969	2.80174	0.779052	10.1127	0.234762	overlap
Isoform Long of Glucose-6-phosphate 1-dehydrogenase OS=Homo sapiens GN=G6PD	sp|P11413-2|G6PD_HUMAN	4.3804	1.02422	5.69289	1.32959	1.52023	9.75582	0.0594481	overlap
Alcohol dehydrogenase class-3 OS=Homo sapiens GN=ADH5 PE=1 SV=4	sp|P11766|ADHX_HUMAN	2.55609	1.42979	13.5385	0.558511	-0.42202	9.84565	0.689684	overlap
Isoform 2 of Polyadenylate-binding protein 1 OS=Homo sapiens GN=PABPC1	sp|P11940-2|PABP1_HUMAN	5.9497	1.47879	34.239	1.19406	-0.554644	10.7858	0.351508	overlap
Proliferating cell nuclear antigen OS=Homo sapiens GN=PCNA PE=1 SV=1	sp|P12004|PCNA_HUMAN	7.31873	0.455766	20.0644	2.50825	0.497748	10.5591	0.355678	overlap
Isoform 4 of Histidine--tRNA ligase, cytoplasmic OS=Homo sapiens GN=HARS	sp|P12081-4|SYHC_HUMAN	2.57533	0.628302	8.8113	1.25658	0.177908	9.6307	1	overlap
Eosinophil cationic protein OS=Homo sapiens GN=RNASE3 PE=1 SV=2	sp|P12724|ECP_HUMAN	1.43735	0.452546	8.7639	0.51346	-0.6061	9.43968	0.601457	overlap
X-ray repair cross-complementing protein 6 OS=Homo sapiens GN=XRCC6 PE=1 SV=2	sp|P12956|XRCC6_HUMAN	7.4564	0.78541	28.6478	0.481182	0.022259	10.7734	1	overlap
X-ray repair cross-complementing protein 5 OS=Homo sapiens GN=XRCC5 PE=1 SV=3	sp|P13010|XRCC5_HUMAN	4.76843	1.70944	21.4314	0.619832	-0.196185	10.371	0.884838	overlap
Gamma-interferon-inducible lysosomal thiol reductase OS=Homo sapiens GN=IFI30 PE=1 SV=3	sp|P13284|GILT_HUMAN	1.55	0.340447	4.01279	0.501633	0.542691	9.16591	0.735658	overlap
Ribonuclease inhibitor OS=Homo sapiens GN=RNH1 PE=1 SV=2	sp|P13489|RINI_HUMAN	6.77373	1.31861	19.8604	0.298768	0.406416	10.5075	0.496903	overlap
Protein disulfide-isomerase A4 OS=Homo sapiens GN=PDIA4 PE=1 SV=2	sp|P13667|PDIA4_HUMAN	31.6227	4.90776	53.776	5.66683	1.18824	12.1642	0.00149402	overlap
Isoform 2 of Glucosidase 2 subunit beta OS=Homo sapiens GN=PRKCSH	sp|P14314-2|GLU2B_HUMAN	7.95143	3.22827	14.5279	2.88262	1.06272	10.4635	0.074324	overlap
Isoform 2 of Farnesyl pyrophosphate synthase OS=Homo sapiens GN=FDPS	sp|P14324-2|FPPS_HUMAN	4.5123	1.91646	7.8456	1.0878	1.12115	9.86457	0.169619	overlap
Isoform 2 of Nidogen-1 OS=Homo sapiens GN=NID1	sp|P14543-2|NID1_HUMAN	5.7004	0.99679	20.7885	4.75226	0.0922177	10.4389	0.888608	overlap
Aspartate--tRNA ligase, cytoplasmic OS=Homo sapiens GN=DARS PE=1 SV=2	sp|P14868|SYDC_HUMAN	1.91298	1.16283	7.9239	0.3609	-0.0857625	9.47409	1	overlap
Aldose reductase OS=Homo sapiens GN=AKR1B1 PE=1 SV=3	sp|P15121|ALDR_HUMAN	2.00633	0.215566	4.90741	1.49333	0.62921	9.31709	0.56736	overlap
Ras-related C3 botulinum toxin substrate 2 OS=Homo sapiens GN=RAC2 PE=1 SV=1	sp|P15153|RAC2_HUMAN	2.325	0.510721	8.7876	0.568102	0.0415334	9.5898	1	overlap
Ezrin OS=Homo sapiens GN=EZR PE=1 SV=4	sp|P15311|EZRI_HUMAN	13.2433	3.51458	38.575	4.69836	0.415612	11.2988	0.336639	overlap
Isoform 2 of NAD(P)H dehydrogenase [quinone] 1 OS=Homo sapiens GN=NQO1	sp|P15559-2|NQO1_HUMAN	3.55633	0.405146	10.4131	1.03579	0.397809	9.84654	0.689684	overlap
40S ribosomal protein S2 OS=Homo sapiens GN=RPS2 PE=1 SV=2	sp|P15880|RS2_HUMAN	1.23135	0.273051	13.3583	2.0842	-1.39733	9.64482	0.0971438	overlap
Carbonyl reductase [NADPH] 1 OS=Homo sapiens GN=CBR1 PE=1 SV=3	sp|P16152|CBR1_HUMAN	3.85577	1.04191	11.2839	1.86714	0.404742	9.92343	0.704804	overlap
Histone H1.5 OS=Homo sapiens GN=HIST1H1B PE=1 SV=3	sp|P16401|H15_HUMAN	6.10767	1.99355	29.2535	1.53933	-0.294122	10.6847	0.624037	overlap
Isoform 2 of Sphingomyelin phosphodiesterase OS=Homo sapiens GN=SMPD1	sp|P17405-2|ASM_HUMAN	2.119	0.824112	3.251	0.940064	1.23809	9.23351	0.364299	overlap
Isoform 2 of 6-phosphofructokinase, liver type OS=Homo sapiens GN=PFKL	sp|P17858-2|K6PL_HUMAN	1.41337	1.50983	7.1383	0.748086	-0.348672	9.33957	1	overlap
T-complex protein 1 subunit alpha OS=Homo sapiens GN=TCP1 PE=1 SV=1	sp|P17987|TCPA_HUMAN	6.65547	3.3505	22.4042	1.61034	0.204183	10.5615	0.795445	overlap
ADP-ribosylation factor 4 OS=Homo sapiens GN=ARF4 PE=1 SV=3	sp|P18085|ARF4_HUMAN	2.53103	0.311643	8.6548	1.13255	0.181106	9.61628	1	overlap
Nucleolin OS=Homo sapiens GN=NCL PE=1 SV=3	sp|P19338|NUCL_HUMAN	5.65133	1.90225	13.593	1.36943	0.677152	10.2126	0.339205	overlap
Isoform 2 of Follistatin OS=Homo sapiens GN=FST	sp|P19883-2|FST_HUMAN	8.0254	0.862205	38.6043	5.89154	-0.302285	11.0128	0.609704	overlap
Thymidine phosphorylase OS=Homo sapiens GN=TYMP PE=1 SV=2	sp|P19971|TYPH_HUMAN	3.9433	1.55286	10.7363	4.32147	0.502563	9.90872	0.559433	overlap
Azurocidin OS=Homo sapiens GN=AZU1 PE=1 SV=3	sp|P20160|CAP7_HUMAN	4.1061	1.09449	14.3715	1.63287	0.1535	10.0723	1	overlap
Tryptase beta-2 OS=Homo sapiens GN=TPSB2 PE=1 SV=2	sp|P20231|TRYB2_HUMAN	4.105	1.75186	12.0149	0.9987	0.401885	9.98261	0.579007	overlap
Proteasome subunit beta type-1 OS=Homo sapiens GN=PSMB1 PE=1 SV=2	sp|P20618|PSB1_HUMAN	3.14907	1.06486	9.5494	0.160435	0.35268	9.75331	0.672458	overlap
V-type proton ATPase subunit B, brain isoform OS=Homo sapiens GN=ATP6V1B2 PE=1 SV=3	sp|P21281|VATB2_HUMAN	3.0317	0.656899	10.3112	0.340047	0.189385	9.7688	1	overlap
Cytoplasmic aconitate hydratase OS=Homo sapiens GN=ACO1 PE=1 SV=3	sp|P21399|ACOC_HUMAN	3.1934	0.451079	8.7023	2.25123	0.497057	9.72088	0.672458	overlap
Midkine OS=Homo sapiens GN=MDK PE=1 SV=1	sp|P21741|MK_HUMAN	3.48697	1.95054	10.6003	2.79099	0.343586	9.84423	0.689684	overlap
Ubiquitin-like modifier-activating enzyme 1 OS=Homo sapiens GN=UBA1 PE=1 SV=3	sp|P22314|UBA1_HUMAN	12.6753	1.34432	46.222	1.56609	0.0940169	11.3857	0.86754	overlap
Peptidyl-prolyl cis-trans isomerase B OS=Homo sapiens GN=PPIB PE=1 SV=2	sp|P23284|PPIB_HUMAN	2.98737	0.11208	16.6093	1.1545	-0.494905	10.0208	0.469627	overlap
40S ribosomal protein S3 OS=Homo sapiens GN=RPS3 PE=1 SV=2	sp|P23396|RS3_HUMAN	6.95103	1.76464	27.628	1.99511	-0.0295379	10.7106	1	overlap
Cofilin-1 OS=Homo sapiens GN=CFL1 PE=1 SV=3	sp|P23528|COF1_HUMAN	2.14405	1.06272	33.7283	4.48268	-1.95993	10.4769	0.0022782	overlap
Elongation factor 1-beta OS=Homo sapiens GN=EEF1B2 PE=1 SV=3	sp|P24534|EF1B_HUMAN	1.55475	1.9253	14.4497	2.20135	-1.1926	9.74821	0.200711	overlap
Insulin-like growth factor-binding protein 5 OS=Homo sapiens GN=IGFBP5 PE=1 SV=1	sp|P24593|IBP5_HUMAN	1.63863	1.52053	35.755	0.586747	-2.41341	10.4838	0.000216623	overlap
Isoform Long of Proteasome subunit alpha type-1 OS=Homo sapiens GN=PSMA1	sp|P25786-2|PSA1_HUMAN	4.76843	1.70944	7.1075	0.734641	1.3409	9.87191	0.0753456	overlap
Moesin OS=Homo sapiens GN=MSN PE=1 SV=3	sp|P26038|MOES_HUMAN	17.3013	2.75836	46.624	3.05433	0.527643	11.5961	0.184098	overlap
60S ribosomal protein L13 OS=Homo sapiens GN=RPL13 PE=1 SV=4	sp|P26373|RL13_HUMAN	2.89397	0.989449	11.9367	0.200533	-0.0807272	9.82055	1	overlap
High mobility group protein B2 OS=Homo sapiens GN=HMGB2 PE=1 SV=2	sp|P26583|HMGB2_HUMAN	6.08737	0.568818	19.2552	1.91822	0.294869	10.4293	0.674155	overlap
Isoform 2 of Threonine--tRNA ligase, cytoplasmic OS=Homo sapiens GN=TARS	sp|P26639-2|SYTC_HUMAN	4.23797	1.64818	16.8133	1.57009	-0.0293691	10.1692	1	overlap
Valine--tRNA ligase OS=Homo sapiens GN=VARS PE=1 SV=4	sp|P26640|SYVC_HUMAN	1.09365	0.71174	4.75092	0.754569	-0.143188	9.1173	1	overlap
Elongation factor 1-gamma OS=Homo sapiens GN=EEF1G PE=1 SV=3	sp|P26641|EF1G_HUMAN	10.7372	1.58995	31.7895	1.77068	0.390093	11.0511	0.483928	overlap
14-3-3 protein theta OS=Homo sapiens GN=YWHAQ PE=1 SV=1	sp|P27348|1433T_HUMAN	19.5173	2.15436	43.702	1.02952	0.794309	11.6545	0.0534339	overlap
Calmodulin-like protein 3 OS=Homo sapiens GN=CALML3 PE=1 SV=2	sp|P27482|CALL3_HUMAN	2.64947	2.49119	8.57662	1.74938	0.26448	9.63378	0.816073	overlap
Calreticulin OS=Homo sapiens GN=CALR PE=1 SV=1	sp|P27797|CALR_HUMAN	19.684	3.44313	41.6283	3.56599	0.880368	11.6399	0.0302464	overlap
Proteasome subunit beta type-5 OS=Homo sapiens GN=PSMB5 PE=1 SV=3	sp|P28074|PSB5_HUMAN	2.05542	1.45724	4.75092	0.754569	0.711382	9.31868	0.56736	overlap
Mitogen-activated protein kinase 1 OS=Homo sapiens GN=MAPK1 PE=1 SV=3	sp|P28482|MK01_HUMAN	3.53127	1.99379	6.2982	0.822626	1.07474	9.65348	0.172148	overlap
Granulins OS=Homo sapiens GN=GRN PE=1 SV=2	sp|P28799|GRN_HUMAN	3.55633	0.405146	9.7532	2.82025	0.487026	9.81891	0.689684	overlap
Protein S100-A2 OS=Homo sapiens GN=S100A2 PE=1 SV=3	sp|P29034|S10A2_HUMAN	4.42473	0.564703	12.8242	1.73801	0.416997	10.0527	0.59659	overlap
Connective tissue growth factor OS=Homo sapiens GN=CTGF PE=1 SV=2	sp|P29279|CTGF_HUMAN	4.16967	1.48929	19.2789	2.36226	-0.245036	10.2432	0.750894	overlap
Isoform 2 of Transketolase OS=Homo sapiens GN=TKT	sp|P29401-2|TKT_HUMAN	9.7562	1.71821	19.0204	0.490398	0.982242	10.7251	0.0534441	overlap
Elongation factor 1-delta OS=Homo sapiens GN=EEF1D PE=1 SV=5	sp|P29692|EF1D_HUMAN	1.55475	1.9253	16.837	2.22834	-1.40733	9.85236	0.105342	overlap
Peroxiredoxin-6 OS=Homo sapiens GN=PRDX6 PE=1 SV=3	sp|P30041|PRDX6_HUMAN	3.76237	0.0581013	12.6985	0.322847	0.20281	9.96621	0.853473	overlap
60S ribosomal protein L12 OS=Homo sapiens GN=RPL12 PE=1 SV=1	sp|P30050|RL12_HUMAN	5.99507	1.96408	16.7896	1.07798	0.465998	10.3488	0.555011	overlap
Protein disulfide-isomerase A3 OS=Homo sapiens GN=PDIA3 PE=1 SV=4	sp|P30101|PDIA3_HUMAN	3.076	1.33814	10.0219	3.08926	0.248334	9.7609	1	overlap
Serine/threonine-protein phosphatase 2A 65 kDa regulatory subunit A alpha isoform OS=Homo sapiens GN=PPP2R1A PE=1 SV=4	sp|P30153|2AAA_HUMAN	10.3742	0.951905	28.0113	2.80861	0.522231	10.9591	0.289866	overlap
Isoform L-type of Pyruvate kinase PKLR OS=Homo sapiens GN=PKLR	sp|P30613-2|KPYR_HUMAN	1.55	0.340447	8.7568	1.63173	-0.507367	9.459	0.601457	overlap
Coronin-1A OS=Homo sapiens GN=CORO1A PE=1 SV=4	sp|P31146|COR1A_HUMAN	3.2377	0.461578	8.10399	1.76102	0.612808	9.69852	0.512562	overlap
Isoform 2 of 14-3-3 protein sigma OS=Homo sapiens GN=SFN	sp|P31947-2|1433S_HUMAN	20.0373	3.63309	81.248	9.72823	-0.0554341	12.0502	0.909391	overlap
Stress-induced-phosphoprotein 1 OS=Homo sapiens GN=STIP1 PE=1 SV=1	sp|P31948|STIP1_HUMAN	1.23135	0.273051	13.6879	2.63962	-1.43508	9.66269	0.0971438	overlap
Ribonuclease 4 OS=Homo sapiens GN=RNASE4 PE=1 SV=3	sp|P34096|RNAS4_HUMAN	1.1187	0.984688	8.0258	1.00331	-0.818225	9.33909	0.56736	overlap
Heat shock 70 kDa protein 4 OS=Homo sapiens GN=HSPA4 PE=1 SV=4	sp|P34932|HSP74_HUMAN	2.89873	1.4124	19.1224	0.918776	-0.733533	10.1039	0.298722	overlap
Isoform 5 of Radixin OS=Homo sapiens GN=RDX	sp|P35241-5|RADI_HUMAN	11.4237	1.82839	23.7168	1.21149	0.898747	10.9423	0.0547816	overlap
60S ribosomal protein L22 OS=Homo sapiens GN=RPL22 PE=1 SV=2	sp|P35268|RL22_HUMAN	2.325	0.510721	6.4003	0.534421	0.474324	9.46284	0.802288	overlap
Fibrillin-1 OS=Homo sapiens GN=FBN1 PE=1 SV=3	sp|P35555|FBN1_HUMAN	11.893	7.31661	87.889	14.6297	-0.927903	11.8505	0.0193503	overlap
Fibrillin-2 OS=Homo sapiens GN=FBN2 PE=1 SV=3	sp|P35556|FBN2_HUMAN	8.8363	6.42341	68.606	7.32874	-0.998348	11.5106	0.0173821	overlap
Myosin-9 OS=Homo sapiens GN=MYH9 PE=1 SV=4	sp|P35579|MYH9_HUMAN	46.0813	2.37721	180.523	9.92555	-0.00546646	13.1656	1	overlap
Isoform 2 of Myosin-10 OS=Homo sapiens GN=MYH10	sp|P35580-2|MYH10_HUMAN	3.755	6.50385	26.794	7.73488	-0.865731	10.4279	0.151148	overlap
Coatomer subunit beta' OS=Homo sapiens GN=COPB2 PE=1 SV=2	sp|P35606|COPB2_HUMAN	1.7117	0.877891	12.6203	1.01545	-0.874906	9.6836	0.366016	overlap
Metalloproteinase inhibitor 3 OS=Homo sapiens GN=TIMP3 PE=1 SV=2	sp|P35625|TIMP3_HUMAN	3.11925	2.56078	13.4365	1.49571	-0.144489	9.91064	0.845985	overlap
26S protease regulatory subunit 7 OS=Homo sapiens GN=PSMC2 PE=1 SV=3	sp|P35998|PRS7_HUMAN	1.27567	0.863095	10.2567	0.780639	-0.985938	9.49298	0.292968	overlap
Serpin B5 OS=Homo sapiens GN=SERPINB5 PE=1 SV=2	sp|P36952|SPB5_HUMAN	2.325	0.510721	9.2979	4.00236	-0.0324393	9.61357	1	overlap
Signal recognition particle 14 kDa protein OS=Homo sapiens GN=SRP14 PE=1 SV=2	sp|P37108|SRP14_HUMAN	2.4627	0.546112	4.79839	0.800449	0.941054	9.39701	0.411618	overlap
Transaldolase OS=Homo sapiens GN=TALDO1 PE=1 SV=2	sp|P37837|TALDO_HUMAN	1.16303	1.12828	5.43454	1.73009	-0.238202	9.18016	1	overlap
40S ribosomal protein S19 OS=Homo sapiens GN=RPS19 PE=1 SV=2	sp|P39019|RS19_HUMAN	3.05567	0.785969	9.5019	1.50916	0.315636	9.73558	0.82761	overlap
Isoform 3 of Collagen alpha-1(XVIII) chain OS=Homo sapiens GN=COL18A1	sp|P39060-2|COIA1_HUMAN	1.70697	1.50991	5.6622	1.66386	0.211998	9.30444	1	overlap
Isoform 2 of Macrophage-capping protein OS=Homo sapiens GN=CAPG	sp|P40121-2|CAPG_HUMAN	2.84967	0.850714	4.59452	2.01109	1.20164	9.45322	0.205265	overlap
T-complex protein 1 subunit zeta OS=Homo sapiens GN=CCT6A PE=1 SV=3	sp|P40227|TCPZ_HUMAN	7.2744	0.461076	20.9282	3.41567	0.430354	10.5784	0.435829	overlap
60S ribosomal protein L13a OS=Homo sapiens GN=RPL13A PE=1 SV=2	sp|P40429|RL13A_HUMAN	1.29967	0.583055	5.51272	1.13904	-0.111512	9.21381	1	overlap
Eukaryotic translation initiation factor 2 subunit 3 OS=Homo sapiens GN=EIF2S3 PE=1 SV=3	sp|P41091|IF2G_HUMAN	4.12533	0.906845	11.9912	0.962875	0.409428	9.98268	0.579007	overlap
Isoform 2 of Protein Wnt-5a OS=Homo sapiens GN=WNT5A	sp|P41221-2|WNT5A_HUMAN	3.96363	1.84242	22.1082	2.62388	-0.510565	10.31	0.452203	overlap
Glycine--tRNA ligase OS=Homo sapiens GN=GARS PE=1 SV=3	sp|P41250|SYG_HUMAN	1.23135	0.273051	4.85289	0.880082	-0.014295	9.15576	1	overlap
Platelet-activating factor acetylhydrolase IB subunit alpha OS=Homo sapiens GN=PAFAH1B1 PE=1 SV=2	sp|P43034|LIS1_HUMAN	2.35005	1.20809	8.1347	2.01671	0.166354	9.56187	1	overlap
Nicotinamide phosphoribosyltransferase OS=Homo sapiens GN=NAMPT PE=1 SV=1	sp|P43490|NAMPT_HUMAN	8.71177	0.513467	27.0225	0.321383	0.328284	10.828	0.575592	overlap
60S ribosomal protein L5 OS=Homo sapiens GN=RPL5 PE=1 SV=3	sp|P46777|RL5_HUMAN	2.87367	2.02311	14.9838	1.61785	-0.404197	9.94412	0.704804	overlap
40S ribosomal protein S9 OS=Homo sapiens GN=RPS9 PE=1 SV=3	sp|P46781|RS9_HUMAN	5.5627	0.552502	15.8714	0.232185	0.440027	10.2781	0.540541	overlap
40S ribosomal protein S5 OS=Homo sapiens GN=RPS5 PE=1 SV=4	sp|P46782|RS5_HUMAN	2.61967	1.27767	11.913	0.741391	-0.216301	9.78081	1	overlap
Ras GTPase-activating-like protein IQGAP1 OS=Homo sapiens GN=IQGAP1 PE=1 SV=1	sp|P46940|IQGA1_HUMAN	21.73	1.91421	62.172	2.23826	0.444342	11.9329	0.247813	overlap
Isoform 2 of F-actin-capping protein subunit beta OS=Homo sapiens GN=CAPZB	sp|P47756-2|CAPZB_HUMAN	1.96203	0.487039	7.76742	1.87623	-0.0178061	9.4757	1	overlap
Aldehyde dehydrogenase family 1 member A3 OS=Homo sapiens GN=ALDH1A3 PE=1 SV=2	sp|P47895|AL1A3_HUMAN	12.1747	1.13733	40.064	3.71743	0.241817	11.2696	0.657158	overlap
Tissue factor pathway inhibitor 2 OS=Homo sapiens GN=TFPI2 PE=1 SV=1	sp|P48307|TFPI2_HUMAN	5.6263	2.76744	20.6696	0.892641	0.076804	10.4241	1	overlap
T-complex protein 1 subunit epsilon OS=Homo sapiens GN=CCT5 PE=1 SV=1	sp|P48643|TCPE_HUMAN	9.0052	2.15149	25.6246	2.7798	0.445222	10.818	0.363699	overlap
4-trimethylaminobutyraldehyde dehydrogenase OS=Homo sapiens GN=ALDH9A1 PE=1 SV=3	sp|P49189|AL9A1_HUMAN	4.16967	1.48929	15.9733	1.32787	0.0203147	10.1332	1	overlap
Fatty acid synthase OS=Homo sapiens GN=FASN PE=1 SV=3	sp|P49327|FAS_HUMAN	20.3163	3.34576	57.591	4.56206	0.458256	11.838	0.247202	overlap
T-complex protein 1 subunit gamma OS=Homo sapiens GN=CCT3 PE=1 SV=4	sp|P49368|TCPG_HUMAN	9.05557	1.43015	24.6826	1.29377	0.513134	10.8036	0.300394	overlap
Isoform 2 of Alpha-aminoadipic semialdehyde dehydrogenase OS=Homo sapiens GN=ALDH7A1	sp|P49419-2|AL7A1_HUMAN	1.2063	1.48717	3.22731	0.523413	0.486116	9.03108	1	overlap
Alanine--tRNA ligase, cytoplasmic OS=Homo sapiens GN=AARS PE=1 SV=2	sp|P49588|SYAC_HUMAN	1.3883	1.21434	10.3586	1.21651	-0.89012	9.51714	0.450834	overlap
Serine--tRNA ligase, cytoplasmic OS=Homo sapiens GN=SARS PE=1 SV=3	sp|P49591|SYSC_HUMAN	2.78137	0.276259	16.6875	0.743358	-0.602399	9.99868	0.469627	overlap
Isoform 2 of Thrombospondin-3 OS=Homo sapiens GN=THBS3	sp|P49746-2|TSP3_HUMAN	3.875	0.851168	3.9276	2.2676	1.83272	9.59164	0.0305675	overlap
Serpin H1 OS=Homo sapiens GN=SERPINH1 PE=1 SV=2	sp|P50454|SERPH_HUMAN	2.51175	1.7	7.1621	0.120337	0.435426	9.53873	0.62929	overlap
Hsc70-interacting protein OS=Homo sapiens GN=ST13 PE=1 SV=2	sp|P50502|F10A1_HUMAN	2.00633	0.215566	12.8004	1.06878	-0.682001	9.73523	0.512562	overlap
T-complex protein 1 subunit theta OS=Homo sapiens GN=CCT8 PE=1 SV=4	sp|P50990|TCPQ_HUMAN	10.88	1.3367	27.1713	2.6065	0.637703	10.9772	0.213641	overlap
Isoform 2 of T-complex protein 1 subunit delta OS=Homo sapiens GN=CCT4	sp|P50991-2|TCPD_HUMAN	5.788	1.97889	18.3676	1.42376	0.28723	10.3737	0.663704	overlap
Isoform 2 of Ras-related protein Rab-5C OS=Homo sapiens GN=RAB5C	sp|P51148-2|RAB5C_HUMAN	1.41231	1.26233	5.43454	1.73009	0.016787	9.23065	1	overlap
Galactokinase OS=Homo sapiens GN=GALK1 PE=1 SV=1	sp|P51570|GALK1_HUMAN	1.13797	1.00659	4.06741	1.00838	0.110764	9.07779	1	overlap
Stanniocalcin-1 OS=Homo sapiens GN=STC1 PE=1 SV=1	sp|P52823|STC1_HUMAN	5.99977	1.9129	27.1408	3.62157	-0.208293	10.6309	0.80116	overlap
F-actin-capping protein subunit alpha-1 OS=Homo sapiens GN=CAPZA1 PE=1 SV=3	sp|P52907|CAZA1_HUMAN	2.87473	0.90515	12.7767	0.679133	-0.179468	9.85604	1	overlap
Isoform 2 of ATP-citrate synthase OS=Homo sapiens GN=ACLY	sp|P53396-2|ACLY_HUMAN	8.57407	1.02705	24.8695	2.44203	0.421167	10.7715	0.485262	overlap
Coatomer subunit beta OS=Homo sapiens GN=COPB1 PE=1 SV=3	sp|P53618|COPB_HUMAN	1.29967	0.583055	8.8421	1.08548	-0.75505	9.41908	0.601457	overlap
Isoform 2 of Coatomer subunit alpha OS=Homo sapiens GN=COPA	sp|P53621-2|COPA_HUMAN	5.15067	1.25652	11.1204	0.885413	0.825744	10.0728	0.298722	overlap
Protein transport protein Sec24C OS=Homo sapiens GN=SEC24C PE=1 SV=3	sp|P53992|SC24C_HUMAN	1.25533	1.08753	3.2036	0.9281	0.554442	9.04264	1	overlap
Activated RNA polymerase II transcriptional coactivator p15 OS=Homo sapiens GN=SUB1 PE=1 SV=3	sp|P53999|TCP4_HUMAN	1.43735	0.452546	3.17281	0.446332	0.746381	9.08265	0.735658	overlap
Isoform 2 of Ubiquitin carboxyl-terminal hydrolase 14 OS=Homo sapiens GN=USP14	sp|P54578-2|UBP14_HUMAN	1.0744	1.26743	8.9677	2.64784	-1.02303	9.38821	0.411618	overlap
Heat shock-related 70 kDa protein 2 OS=Homo sapiens GN=HSPA2 PE=1 SV=1	sp|P54652|HSP72_HUMAN	8.23143	0.703126	40.506	0.18688	-0.330625	11.0585	0.483928	overlap
Alpha-soluble NSF attachment protein OS=Homo sapiens GN=NAPA PE=1 SV=3	sp|P54920|SNAA_HUMAN	2.507	1.08119	12.6985	0.322847	-0.364341	9.80069	0.837453	overlap
Isoform 3 of Exportin-2 OS=Homo sapiens GN=CSE1L	sp|P55060-3|XPO2_HUMAN	8.73117	1.60235	16.6875	0.743358	1.00916	10.5886	0.0662619	overlap
Transitional endoplasmic reticulum ATPase OS=Homo sapiens GN=VCP PE=1 SV=4	sp|P55072|TERA_HUMAN	27.799	1.74044	65.768	6.31183	0.720297	12.1556	0.0474202	overlap
Isoform 2 of Cadherin-6 OS=Homo sapiens GN=CDH6	sp|P55285-2|CADH6_HUMAN	2.57533	0.628302	4.74391	1.35226	1.01561	9.41357	0.292968	overlap
Isoform 2 of Eukaryotic translation initiation factor 3 subunit B OS=Homo sapiens GN=EIF3B	sp|P55884-2|EIF3B_HUMAN	4.12533	0.906845	14.2765	1.49606	0.166639	10.0676	0.860117	overlap
Eukaryotic translation initiation factor 6 OS=Homo sapiens GN=EIF6 PE=1 SV=1	sp|P56537|IF6_HUMAN	1.09365	0.71174	6.3765	0.494342	-0.537712	9.22815	0.764015	overlap
Epiplakin OS=Homo sapiens GN=EPPK1 PE=1 SV=2	sp|P58107|EPIPL_HUMAN	1.13797	1.00659	32.961	16.2147	-2.77358	10.3557	8.70189e-05	overlap
Isoform 3 of Actin-related protein 2/3 complex subunit 4 OS=Homo sapiens GN=ARPC4	sp|P59998-3|ARPC4_HUMAN	2.84967	0.850714	7.1075	0.734641	0.614076	9.58856	0.484014	overlap
Eukaryotic translation initiation factor 3 subunit E OS=Homo sapiens GN=EIF3E PE=1 SV=1	sp|P60228|EIF3E_HUMAN	1.93697	1.65195	6.24382	1.12905	0.256904	9.38325	0.7854	overlap
Isoform Smooth muscle of Myosin light polypeptide 6 OS=Homo sapiens GN=MYL6	sp|P60660-2|MYL6_HUMAN	2.41837	0.606306	17.3641	1.45911	-0.849999	9.98172	0.353754	overlap
Eukaryotic initiation factor 4A-I OS=Homo sapiens GN=EIF4A1 PE=1 SV=1	sp|P60842|IF4A1_HUMAN	13.2192	3.19165	45.46	1.98445	0.17408	11.3994	0.742878	overlap
Isoform 2 of 40S ribosomal protein S20 OS=Homo sapiens GN=RPS20	sp|P60866-2|RS20_HUMAN	1.09365	0.71174	6.2982	0.822626	-0.520567	9.2228	0.764015	overlap
Cell division control protein 42 homolog OS=Homo sapiens GN=CDC42 PE=1 SV=2	sp|P60953|CDC42_HUMAN	1.63863	1.52053	7.3422	2.18453	-0.194664	9.39293	0.7854	overlap
Destrin OS=Homo sapiens GN=DSTN PE=1 SV=3	sp|P60981|DEST_HUMAN	1.55	0.340447	12.7767	0.679133	-1.03012	9.66588	0.240572	overlap
Isoform 2 of Ras-related protein Rab-2A OS=Homo sapiens GN=RAB2A	sp|P61019-2|RAB2A_HUMAN	1.3883	1.21434	7.1621	0.120337	-0.381861	9.33496	1	overlap
Ras-related protein Rab-10 OS=Homo sapiens GN=RAB10 PE=1 SV=1	sp|P61026|RAB10_HUMAN	1.756	0.221861	9.5257	0.743638	-0.451351	9.53528	0.802288	overlap
Actin-related protein 3 OS=Homo sapiens GN=ACTR3 PE=1 SV=3	sp|P61158|ARP3_HUMAN	8.11773	1.40215	22.9622	2.2038	0.458288	10.6928	0.396685	overlap
Actin-related protein 2 OS=Homo sapiens GN=ACTR2 PE=1 SV=1	sp|P61160|ARP2_HUMAN	8.34403	0.828816	20.4658	2.10291	0.658522	10.6507	0.261798	overlap
Alpha-centractin OS=Homo sapiens GN=ACTR1A PE=1 SV=1	sp|P61163|ACTZ_HUMAN	2.94307	0.730556	9.6039	0.931361	0.249676	9.72528	0.82761	overlap
40S ribosomal protein S3a OS=Homo sapiens GN=RPS3A PE=1 SV=2	sp|P61247|RS3A_HUMAN	4.60567	1.01947	23.8804	2.13223	-0.401891	10.4232	0.568476	overlap
60S ribosomal protein L26 OS=Homo sapiens GN=RPL26 PE=1 SV=1	sp|P61254|RL26_HUMAN	1.59431	0.862508	8.6619	1.53324	-0.45347	9.45938	0.601457	overlap
60S ribosomal protein L15 OS=Homo sapiens GN=RPL15 PE=1 SV=2	sp|P61313|RL15_HUMAN	2.00633	0.215566	9.5257	0.743638	-0.270151	9.57607	1	overlap
60S ribosomal protein L27 OS=Homo sapiens GN=RPL27 PE=1 SV=2	sp|P61353|RL27_HUMAN	2.05067	0.892082	13.586	1.30332	-0.737361	9.7764	0.396273	overlap
Transforming protein RhoA OS=Homo sapiens GN=RHOA PE=1 SV=1	sp|P61586|RHOA_HUMAN	3.1934	0.451079	12.7767	0.679133	-0.0340437	9.89772	1	overlap
Isoform 2 of Heterogeneous nuclear ribonucleoprotein K OS=Homo sapiens GN=HNRNPK	sp|P61978-2|HNRPK_HUMAN	2.98737	0.11208	32.9423	4.31751	-1.46818	10.5281	0.0185273	overlap
40S ribosomal protein S7 OS=Homo sapiens GN=RPS7 PE=1 SV=1	sp|P62081|RS7_HUMAN	1.09365	0.71174	3.14914	0.411302	0.390881	8.99916	1	overlap
Serine/threonine-protein phosphatase PP1-alpha catalytic subunit OS=Homo sapiens GN=PPP1CA PE=1 SV=1	sp|P62136|PP1A_HUMAN	1.84939	1.10872	6.24382	1.12905	0.199945	9.36959	1	overlap
Calmodulin OS=Homo sapiens GN=CALM1 PE=1 SV=2	sp|P62158|CALM_HUMAN	5.18047	2.27527	8.6785	1.6052	1.18603	9.98933	0.0666967	overlap
40S ribosomal protein S8 OS=Homo sapiens GN=RPS8 PE=1 SV=2	sp|P62241|RS8_HUMAN	3.851	1.3926	15.9496	0.673391	-0.0878004	10.0966	1	overlap
40S ribosomal protein S15a OS=Homo sapiens GN=RPS15A PE=1 SV=2	sp|P62244|RS15A_HUMAN	1.34398	0.661246	4.75092	0.754569	0.129146	9.17135	1	overlap
40S ribosomal protein S16 OS=Homo sapiens GN=RPS16 PE=1 SV=2	sp|P62249|RS16_HUMAN	3.1934	0.451079	10.4131	1.03579	0.249969	9.79782	0.837453	overlap
40S ribosomal protein S18 OS=Homo sapiens GN=RPS18 PE=1 SV=3	sp|P62269|RS18_HUMAN	2.84967	0.850714	11.1749	0.602569	-0.00905248	9.78195	1	overlap
40S ribosomal protein S11 OS=Homo sapiens GN=RPS11 PE=1 SV=3	sp|P62280|RS11_HUMAN	3.69297	1.81791	10.9402	1.84243	0.382808	9.88567	0.559433	overlap
Isoform 2 of Small nuclear ribonucleoprotein Sm D2 OS=Homo sapiens GN=SNRPD2	sp|P62316-2|SMD2_HUMAN	2.00633	0.215566	3.17281	0.446332	1.1969	9.20577	0.364299	overlap
Small nuclear ribonucleoprotein Sm D3 OS=Homo sapiens GN=SNRPD3 PE=1 SV=1	sp|P62318|SMD3_HUMAN	1.23135	0.273051	5.6147	0.562146	-0.208474	9.20718	1	overlap
60S ribosomal protein L7a OS=Homo sapiens GN=RPL7A PE=1 SV=2	sp|P62424|RL7A_HUMAN	2.00633	0.215566	19.0204	0.490398	-1.23717	9.99351	0.0917207	overlap
Eukaryotic peptide chain release factor subunit 1 OS=Homo sapiens GN=ETF1 PE=1 SV=3	sp|P62495|ERF1_HUMAN	3.62467	1.0013	11.073	0.769686	0.340146	9.88245	0.845985	overlap
40S ribosomal protein S4, X isoform OS=Homo sapiens GN=RPS4X PE=1 SV=2	sp|P62701|RS4X_HUMAN	3.2857	2.20679	13.4128	2.26194	-0.0594277	9.93459	1	overlap
Serine/threonine-protein phosphatase 2A catalytic subunit beta isoform OS=Homo sapiens GN=PPP2CB PE=1 SV=1	sp|P62714|PP2AB_HUMAN	2.07573	1.90864	10.4676	1.40977	-0.353048	9.6358	0.816073	overlap
Ras-related protein Rab-1A OS=Homo sapiens GN=RAB1A PE=1 SV=3	sp|P62820|RAB1A_HUMAN	2.0314	1.75977	15.164	0.718378	-0.897724	9.84395	0.302147	overlap
40S ribosomal protein S25 OS=Homo sapiens GN=RPS25 PE=1 SV=1	sp|P62851|RS25_HUMAN	1.48169	0.682505	7.1383	0.748086	-0.285804	9.35229	1	overlap
Guanine nucleotide-binding protein G(I)/G(S)/G(T) subunit beta-1 OS=Homo sapiens GN=GNB1 PE=1 SV=3	sp|P62873|GBB1_HUMAN	2.00633	0.215566	8.0258	1.00331	-0.0357815	9.49769	1	overlap
60S ribosomal protein L10a OS=Homo sapiens GN=RPL10A PE=1 SV=2	sp|P62906|RL10A_HUMAN	8.9381	1.45432	24.9785	3.70247	0.474475	10.7998	0.421209	overlap
60S ribosomal protein L11 OS=Homo sapiens GN=RPL11 PE=1 SV=2	sp|P62913|RL11_HUMAN	1.55	0.340447	5.59102	0.941054	0.104631	9.2697	1	overlap
Peptidyl-prolyl cis-trans isomerase A OS=Homo sapiens GN=PPIA PE=1 SV=2	sp|P62937|PPIA_HUMAN	5.3374	1.31365	36.6563	2.50811	-0.799921	10.7961	0.160723	overlap
Isoform 2 of AP-2 complex subunit beta OS=Homo sapiens GN=AP2B1	sp|P63010-2|AP2B1_HUMAN	3.58037	1.26825	4.82922	0.870492	1.45419	9.59028	0.0971438	overlap
Small nuclear ribonucleoprotein-associated protein N OS=Homo sapiens GN=SNRPN PE=1 SV=1	sp|P63162|RSMN_HUMAN	1.23135	0.273051	5.69289	1.32959	-0.227476	9.2126	1	overlap
Isoform 2 of Eukaryotic translation initiation factor 5A-1 OS=Homo sapiens GN=EIF5A	sp|P63241-2|IF5A1_HUMAN	1.57507	1.36844	14.3407	2.82986	-1.16805	9.74519	0.200711	overlap
Guanine nucleotide-binding protein subunit beta-2-like 1 OS=Homo sapiens GN=GNB2L1 PE=1 SV=3	sp|P63244|GBLP_HUMAN	4.7434	0.221455	14.3785	0.995007	0.355558	10.1432	0.612498	overlap
Isoform 2 of Serine/threonine-protein phosphatase 2A catalytic subunit alpha isoform OS=Homo sapiens GN=PPP2CA	sp|P67775-2|PP2AA_HUMAN	2.07573	1.90864	10.4131	1.03579	-0.346048	9.63324	0.816073	overlap
Nuclease-sensitive element-binding protein 1 OS=Homo sapiens GN=YBX1 PE=1 SV=3	sp|P67809|YBOX1_HUMAN	2.4627	0.546112	14.426	1.53735	-0.567041	9.86974	0.559433	overlap
T-complex protein 1 subunit beta OS=Homo sapiens GN=CCT2 PE=1 SV=4	sp|P78371|TCPB_HUMAN	6.2981	2.12974	18.4389	2.03896	0.410574	10.4288	0.482926	overlap
Glutathione S-transferase omega-1 OS=Homo sapiens GN=GSTO1 PE=1 SV=2	sp|P78417|GSTO1_HUMAN	1.46137	1.29622	3.14914	0.411302	0.780189	9.08657	0.735658	overlap
60S ribosomal protein L24 OS=Homo sapiens GN=RPL24 PE=1 SV=1	sp|P83731|RL24_HUMAN	1.02533	0.446045	3.14914	0.411302	0.306974	8.9829	1	overlap
Tumor necrosis factor-inducible gene 6 protein OS=Homo sapiens GN=TNFAIP6 PE=1 SV=2	sp|P98066|TSG6_HUMAN	4.83203	1.15074	5.58389	1.20047	1.67833	9.81263	0.0410908	overlap
Isoform 2 of Fibulin-2 OS=Homo sapiens GN=FBLN2	sp|P98095-2|FBLN2_HUMAN	2.41365	1.61706	7.1787	2.81782	0.364743	9.52001	0.802288	overlap
Isoform 2 of Clathrin heavy chain 1 OS=Homo sapiens GN=CLTC	sp|Q00610-2|CLH1_HUMAN	20.6757	2.97654	61.183	1.34499	0.393301	11.8849	0.316179	overlap
Sorbitol dehydrogenase OS=Homo sapiens GN=SORD PE=1 SV=4	sp|Q00796|DHSO_HUMAN	2.84967	0.850714	5.6147	0.562146	0.932986	9.51018	0.331863	overlap
Isoform Short of Heterogeneous nuclear ribonucleoprotein U OS=Homo sapiens GN=HNRNPU	sp|Q00839-2|HNRPU_HUMAN	4.057	1.10206	19.8059	0.634212	-0.318217	10.2486	0.750894	overlap
Hydroxymethylglutaryl-CoA synthase, cytoplasmic OS=Homo sapiens GN=HMGCS1 PE=1 SV=2	sp|Q01581|HMCS1_HUMAN	2.25667	0.647855	8.6857	0.795557	0.0180341	9.57322	1	overlap
60S ribosomal protein L18a OS=Homo sapiens GN=RPL18A PE=1 SV=2	sp|Q02543|RL18A_HUMAN	1.02533	0.446045	8.7094	0.335093	-1.04742	9.36071	0.411618	overlap
Procollagen-lysine,2-oxoglutarate 5-dioxygenase 1 OS=Homo sapiens GN=PLOD1 PE=1 SV=2	sp|Q02809|PLOD1_HUMAN	3.88079	2.66774	13.6097	2.0464	0.15429	10.0195	1	overlap
Nucleobindin-1 OS=Homo sapiens GN=NUCB1 PE=1 SV=4	sp|Q02818|NUCB1_HUMAN	3.18969	3.12357	43.2568	9.51699	-1.77156	10.7876	0.000979159	overlap
60S ribosomal protein L6 OS=Homo sapiens GN=RPL6 PE=1 SV=3	sp|Q02878|RL6_HUMAN	1.02533	0.446045	12.542	1.80049	-1.5519	9.57148	0.141965	overlap
1,4-alpha-glucan-branching enzyme OS=Homo sapiens GN=GBE1 PE=1 SV=3	sp|Q04446|GLGB_HUMAN	4.6943	1.40966	3.251	0.940064	2.34542	9.68501	0.00810018	overlap
Isoform B of Eukaryotic translation initiation factor 4 gamma 1 OS=Homo sapiens GN=EIF4G1	sp|Q04637-3|IF4G1_HUMAN	3.124	1.63916	6.24382	1.12905	0.91923	9.5886	0.240572	overlap
14-3-3 protein eta OS=Homo sapiens GN=YWHAH PE=1 SV=4	sp|Q04917|1433F_HUMAN	16.6813	6.54704	35.707	0.984249	0.850013	11.424	0.0504995	overlap
60S ribosomal protein L18 OS=Homo sapiens GN=RPL18 PE=1 SV=2	sp|Q07020|RL18_HUMAN	2.98737	0.11208	10.3349	0.446293	0.166724	9.76459	1	overlap
Serine/arginine-rich splicing factor 1 OS=Homo sapiens GN=SRSF1 PE=1 SV=2	sp|Q07955|SRSF1_HUMAN	1.13797	1.00659	8.7094	0.335093	-0.913108	9.38066	0.411618	overlap
ATP-dependent RNA helicase A OS=Homo sapiens GN=DHX9 PE=1 SV=4	sp|Q08211|DHX9_HUMAN	8.0688	2.22116	19.8841	0.494175	0.647283	10.6141	0.248131	overlap
Galectin-3-binding protein OS=Homo sapiens GN=LGALS3BP PE=1 SV=1	sp|Q08380|LG3BP_HUMAN	13.3857	2.02329	34.6223	5.01243	0.585855	11.2503	0.181031	overlap
Isoform 2 of Histone-binding protein RBBP4 OS=Homo sapiens GN=RBBP4	sp|Q09028-2|RBBP4_HUMAN	2.57533	0.628302	4.7746	0.0801963	1.00803	9.41488	0.292968	overlap
Isoform B of AP-1 complex subunit beta-1 OS=Homo sapiens GN=AP1B1	sp|Q10567-2|AP1B1_HUMAN	3.37433	1.28714	4.7272	1.52627	1.39958	9.55028	0.141965	overlap
Follistatin-related protein 1 OS=Homo sapiens GN=FSTL1 PE=1 SV=1	sp|Q12841|FSTL1_HUMAN	3.08073	1.20903	7.9642	3.25352	0.569727	9.67048	0.512562	overlap
Interleukin enhancer-binding factor 2 OS=Homo sapiens GN=ILF2 PE=1 SV=2	sp|Q12905|ILF2_HUMAN	2.94307	0.730556	6.322	0.37179	0.821455	9.56456	0.331863	overlap
Isoform 4 of Interleukin enhancer-binding factor 3 OS=Homo sapiens GN=ILF3	sp|Q12906-4|ILF3_HUMAN	5.1111	1.54856	16.7351	0.895666	0.250646	10.2621	0.759879	overlap
Isoform 4 of COP9 signalosome complex subunit 1 OS=Homo sapiens GN=GPS1	sp|Q13098-5|CSN1_HUMAN	2.325	0.510721	3.251	0.940064	1.36691	9.27565	0.248264	overlap
Peroxiredoxin-4 OS=Homo sapiens GN=PRDX4 PE=1 SV=1	sp|Q13162|PRDX4_HUMAN	4.44873	1.31094	10.3586	1.21651	0.723261	9.96224	0.353754	overlap
26S proteasome non-ATPase regulatory subunit 2 OS=Homo sapiens GN=PSMD2 PE=1 SV=3	sp|Q13200|PSMD2_HUMAN	5.26803	0.665604	15.8643	2.23176	0.364253	10.2494	0.64024	overlap
Eukaryotic translation initiation factor 3 subunit I OS=Homo sapiens GN=EIF3I PE=1 SV=1	sp|Q13347|EIF3I_HUMAN	1.756	0.221861	3.8802	1.19505	0.75679	9.20095	0.524185	overlap
Histone deacetylase 1 OS=Homo sapiens GN=HDAC1 PE=1 SV=1	sp|Q13547|HDAC1_HUMAN	2.00633	0.215566	5.5364	0.384872	0.468873	9.35511	0.7854	overlap
Laminin subunit beta-3 OS=Homo sapiens GN=LAMB3 PE=1 SV=1	sp|Q13751|LAMB3_HUMAN	10.9182	3.01408	41.6804	11.887	0.0227052	11.2295	1	overlap
Isoform Short of Laminin subunit gamma-2 OS=Homo sapiens GN=LAMC2	sp|Q13753-2|LAMC2_HUMAN	17.924	0.672599	59.7989	11.1671	0.222604	11.7776	0.643049	overlap
Nascent polypeptide-associated complex subunit alpha OS=Homo sapiens GN=NACA PE=1 SV=1	sp|Q13765|NACA_HUMAN	1.23135	0.273051	4.7746	0.0801963	0.00771717	9.15012	1	overlap
Isoform 2 of Spliceosome RNA helicase DDX39B OS=Homo sapiens GN=DDX39B	sp|Q13838-2|DX39B_HUMAN	8.34403	0.828816	21.5642	1.1575	0.582907	10.6777	0.325737	overlap
Isoform 3 of Heterogeneous nuclear ribonucleoprotein D0 OS=Homo sapiens GN=HNRNPD	sp|Q14103-3|HNRPD_HUMAN	2.64363	1.04133	5.7167	1.72486	0.802342	9.48045	0.450834	overlap
Eukaryotic translation initiation factor 3 subunit A OS=Homo sapiens GN=EIF3A PE=1 SV=1	sp|Q14152|EIF3A_HUMAN	2.4627	0.546112	10.3657	0.971332	-0.104603	9.68877	1	overlap
Cytoplasmic dynein 1 heavy chain 1 OS=Homo sapiens GN=DYNC1H1 PE=1 SV=5	sp|Q14204|DYHC1_HUMAN	1.7117	0.877891	26.5912	6.20595	-1.9219	10.2233	0.00430484	overlap
Isoform 2 of Eukaryotic initiation factor 4A-II OS=Homo sapiens GN=EIF4A2	sp|Q14240-2|IF4A2_HUMAN	9.8005	2.11933	26.4169	2.03696	0.521252	10.8876	0.32421	overlap
Fibroblast growth factor-binding protein 1 OS=Homo sapiens GN=FGFBP1 PE=1 SV=1	sp|Q14512|FGFP1_HUMAN	5.9544	1.93891	16.1843	3.05872	0.512111	10.3295	0.452203	overlap
SPARC-like protein 1 OS=Homo sapiens GN=SPARCL1 PE=1 SV=2	sp|Q14515|SPRL1_HUMAN	4.16967	1.48929	16.7588	1.65009	-0.0474596	10.1602	1	overlap
Neutral alpha-glucosidase AB OS=Homo sapiens GN=GANAB PE=1 SV=3	sp|Q14697|GANAB_HUMAN	11.4835	4.08144	42.335	2.98752	0.0710212	11.2664	0.929304	overlap
Isoform Short of Latent-transforming growth factor beta-binding protein 1 OS=Homo sapiens GN=LTBP1	sp|Q14766-2|LTBP1_HUMAN	2.80642	1.60272	18.3699	5.97718	-0.726297	10.068	0.37652	overlap
Importin subunit beta-1 OS=Homo sapiens GN=KPNB1 PE=1 SV=2	sp|Q14974|IMB1_HUMAN	9.83053	1.26206	26.3624	1.70425	0.536381	10.8923	0.278692	overlap
Isoform 2 of Septin-2 OS=Homo sapiens GN=SEPT2	sp|Q15019-2|SEPT2_HUMAN	1.18702	0.586727	5.63849	0.971408	-0.261555	9.20064	1	overlap
Isoform 2 of 116 kDa U5 small nuclear ribonucleoprotein component OS=Homo sapiens GN=EFTUD2	sp|Q15029-2|U5S1_HUMAN	1.70697	1.50991	8.0803	1.36967	-0.269718	9.4467	1	overlap
Isoform Mitochondrial of Lysine--tRNA ligase OS=Homo sapiens GN=KARS	sp|Q15046-2|SYK_HUMAN	3.851	1.3926	11.4095	2.9811	0.37951	9.92593	0.704804	overlap
Isoform 2 of Protein disulfide-isomerase A6 OS=Homo sapiens GN=PDIA6	sp|Q15084-2|PDIA6_HUMAN	9.62453	0.959225	20.7172	2.43307	0.845987	10.7574	0.100924	overlap
Procollagen C-endopeptidase enhancer 1 OS=Homo sapiens GN=PCOLCE PE=1 SV=2	sp|Q15113|PCOC1_HUMAN	6.06443	3.47486	37.6563	5.79054	-0.664464	10.8686	0.216268	overlap
Isoform 2 of Plectin OS=Homo sapiens GN=PLEC	sp|Q15149-2|PLEC_HUMAN	14.8377	4.02723	117.218	14.3911	-1.01436	12.1972	0.00637683	overlap
Nicotinate-nucleotide pyrophosphorylase [carboxylating] OS=Homo sapiens GN=QPRT PE=1 SV=3	sp|Q15274|NADC_HUMAN	2.73703	0.433671	5.63849	0.971408	0.872762	9.49349	0.450834	overlap
Reticulocalbin-1 OS=Homo sapiens GN=RCN1 PE=1 SV=1	sp|Q15293|RCN1_HUMAN	1.89372	0.819486	7.12422	3.41164	0.0484979	9.42972	1	overlap
Poly(rC)-binding protein 1 OS=Homo sapiens GN=PCBP1 PE=1 SV=2	sp|Q15365|PCBP1_HUMAN	2.82567	0.951153	15.8951	0.885416	-0.51487	9.97366	0.579007	overlap
Isoform 2 of Poly(rC)-binding protein 2 OS=Homo sapiens GN=PCBP2	sp|Q15366-2|PCBP2_HUMAN	1.80033	0.517549	11.9367	0.200533	-0.732943	9.6633	0.366016	overlap
Isoform 2 of Angiopoietin-1 OS=Homo sapiens GN=ANGPT1	sp|Q15389-2|ANGP1_HUMAN	1.23135	0.273051	7.9713	1.20784	-0.684769	9.35625	0.56736	overlap
Splicing factor 3B subunit 3 OS=Homo sapiens GN=SF3B3 PE=1 SV=4	sp|Q15393|SF3B3_HUMAN	4.99373	0.242395	12.644	0.743489	0.607357	10.1106	0.397569	overlap
Protein transport protein Sec23A OS=Homo sapiens GN=SEC23A PE=1 SV=2	sp|Q15436|SC23A_HUMAN	1.23135	0.273051	4.0911	1.27277	0.210256	9.10237	1	overlap
Isoform 2 of Septin-7 OS=Homo sapiens GN=SEPT7	sp|Q16181-2|SEPT7_HUMAN	2.21237	0.282351	9.6276	0.959112	-0.150601	9.61515	1	overlap
Isoform 2 of Insulin-like growth factor-binding protein 7 OS=Homo sapiens GN=IGFBP7	sp|Q16270-2|IBP7_HUMAN	5.7004	0.99679	26.379	4.01731	-0.244603	10.5864	0.795445	overlap
Isoform 2 of Laminin subunit alpha-4 OS=Homo sapiens GN=LAMA4	sp|Q16363-2|LAMA4_HUMAN	1.78107	1.59824	6.3931	2.3887	0.114747	9.36717	1	overlap
Isoform 2 of 26S proteasome non-ATPase regulatory subunit 5 OS=Homo sapiens GN=PSMD5	sp|Q16401-2|PSMD5_HUMAN	1.756	0.221861	4.01279	0.501633	0.712827	9.2099	0.524185	overlap
DNA damage-binding protein 1 OS=Homo sapiens GN=DDB1 PE=1 SV=1	sp|Q16531|DDB1_HUMAN	5.83807	1.86679	9.5731	0.834052	1.21555	10.0987	0.0592935	overlap
Isoform 2 of Dihydropyrimidinase-related protein 2 OS=Homo sapiens GN=DPYSL2	sp|Q16555-2|DPYL2_HUMAN	3.7816	1.94094	12.8004	1.06878	0.192542	9.97084	0.853473	overlap
Isoform 2 of Histone-binding protein RBBP7 OS=Homo sapiens GN=RBBP7	sp|Q16576-2|RBBP7_HUMAN	1.756	0.221861	3.251	0.940064	0.984218	9.15843	0.524185	overlap
Fascin OS=Homo sapiens GN=FSCN1 PE=1 SV=3	sp|Q16658|FSCN1_HUMAN	7.77507	0.436419	38.5645	4.34945	-0.343487	10.9957	0.535537	overlap
Laminin subunit alpha-3 OS=Homo sapiens GN=LAMA3 PE=1 SV=2	sp|Q16787|LAMA3_HUMAN	17.8903	6.26067	49.434	11.2287	0.502301	11.6652	0.203557	overlap
Staphylococcal nuclease domain-containing protein 1 OS=Homo sapiens GN=SND1 PE=1 SV=1	sp|Q7KZF4|SND1_HUMAN	2.27593	2.01319	18.864	2.0898	-1.05781	10.0172	0.144897	overlap
Isoform 4 of Basic leucine zipper and W2 domain-containing protein 1 OS=Homo sapiens GN=BZW1	sp|Q7L1Q6-4|BZW1_HUMAN	3.92407	0.974078	6.2982	0.822626	1.23012	9.71614	0.121842	overlap
Isoform 2 of Fermitin family homolog 3 OS=Homo sapiens GN=FERMT3	sp|Q86UX7-2|URP2_HUMAN	4.35167	2.19161	13.4533	1.57472	0.321266	10.0643	0.730225	overlap
Cullin-associated NEDD8-dissociated protein 1 OS=Homo sapiens GN=CAND1 PE=1 SV=2	sp|Q86VP6|CAND1_HUMAN	11.6057	0.714732	30.3991	2.83793	0.566423	11.0793	0.233749	overlap
Adipocyte enhancer-binding protein 1 OS=Homo sapiens GN=AEBP1 PE=1 SV=1	sp|Q8IUX7|AEBP1_HUMAN	13.152	3.07234	34.0952	7.78641	0.576761	11.2278	0.207925	overlap
Secreted frizzled-related protein 1 OS=Homo sapiens GN=SFRP1 PE=1 SV=1	sp|Q8N474|SFRP1_HUMAN	1.756	0.221861	5.7167	1.72486	0.2431	9.31938	1	overlap
Cell migration-inducing and hyaluronan-binding protein OS=Homo sapiens GN=CEMIP PE=1 SV=2	sp|Q8WUJ3|CEMIP_HUMAN	27.441	6.24506	139.067	7.65608	-0.382398	12.643	0.278981	overlap
Programmed cell death 6-interacting protein OS=Homo sapiens GN=PDCD6IP PE=1 SV=1	sp|Q8WUM4|PDC6I_HUMAN	2.507	1.08119	14.324	0.240631	-0.533175	9.87014	0.559433	overlap
Protein NDRG1 OS=Homo sapiens GN=NDRG1 PE=1 SV=1	sp|Q92597|NDRG1_HUMAN	5.9064	1.01765	23.2916	2.85737	-0.0156207	10.5243	1	overlap
Peroxidasin homolog OS=Homo sapiens GN=PXDN PE=1 SV=2	sp|Q92626|PXDN_HUMAN	8.23143	0.703126	47.2903	5.11355	-0.554481	11.176	0.220047	overlap
Serine protease HTRA1 OS=Homo sapiens GN=HTRA1 PE=1 SV=1	sp|Q92743|HTRA1_HUMAN	2.68797	1.32248	11.9297	2.06945	-0.185153	9.79202	0.837453	overlap
Isoform 2 of Golgi apparatus protein 1 OS=Homo sapiens GN=GLG1	sp|Q92896-2|GSLG1_HUMAN	6.63237	1.6591	20.0952	2.3621	0.353813	10.4998	0.683882	overlap
Isoform 2 of Transportin-1 OS=Homo sapiens GN=TNPO1	sp|Q92973-2|TNPO1_HUMAN	3.306	0.450494	10.3824	1.98946	0.299444	9.81167	0.837453	overlap
Reticulocalbin-3 OS=Homo sapiens GN=RCN3 PE=1 SV=1	sp|Q96D15|RCN3_HUMAN	1.6637	1.91367	10.3753	4.01078	-0.647429	9.56603	0.62929	overlap
Ubiquitin thioesterase OTUB1 OS=Homo sapiens GN=OTUB1 PE=1 SV=2	sp|Q96FW1|OTUB1_HUMAN	2.68797	1.32248	5.6147	0.562146	0.849	9.48122	0.450834	overlap
ERO1-like protein alpha OS=Homo sapiens GN=ERO1L PE=1 SV=2	sp|Q96HE7|ERO1A_HUMAN	6.06337	1.31381	15.0858	0.30991	0.632754	10.3033	0.357677	overlap
Vacuolar protein sorting-associated protein 35 OS=Homo sapiens GN=VPS35 PE=1 SV=2	sp|Q96QK1|VPS35_HUMAN	1.66265	1.1335	8.7094	0.335093	-0.406028	9.47437	0.802288	overlap
Isoform 2 of Niban-like protein 1 OS=Homo sapiens GN=FAM129B	sp|Q96TA1-2|NIBL1_HUMAN	1.39305	0.94017	3.22731	0.523413	0.684818	9.07719	0.735658	overlap
Synaptic vesicle membrane protein VAT-1 homolog OS=Homo sapiens GN=VAT1 PE=1 SV=2	sp|Q99536|VAT1_HUMAN	4.65	1.02134	14.2696	0.668927	0.33465	10.1279	0.612498	overlap
Isoform 4 of Collagen alpha-1(XII) chain OS=Homo sapiens GN=COL12A1	sp|Q99715-4|COCA1_HUMAN	2.4867	0.859988	3.95841	0.899032	1.20878	9.3521	0.248264	overlap
Isoform 2 of Heterogeneous nuclear ribonucleoprotein A/B OS=Homo sapiens GN=HNRNPAB	sp|Q99729-2|ROAA_HUMAN	2.89397	0.989449	8.7639	0.51346	0.347566	9.67629	0.82761	overlap
T-complex protein 1 subunit eta OS=Homo sapiens GN=CCT7 PE=1 SV=2	sp|Q99832|TCPH_HUMAN	11.2379	1.71599	30.1405	0.887152	0.531044	11.0507	0.270278	overlap
Retinoic acid receptor responder protein 2 OS=Homo sapiens GN=RARRES2 PE=1 SV=1	sp|Q99969|RARR2_HUMAN	1.16303	1.12828	8.0021	0.60098	-0.764143	9.34496	0.56736	overlap
Endoplasmic reticulum resident protein 44 OS=Homo sapiens GN=ERP44 PE=1 SV=1	sp|Q9BS26|ERP44_HUMAN	2.301	1.30375	11.9912	0.962875	-0.404067	9.73951	0.672458	overlap
COP9 signalosome complex subunit 4 OS=Homo sapiens GN=COPS4 PE=1 SV=1	sp|Q9BT78|CSN4_HUMAN	2.4867	0.859988	4.8221	1.57231	0.94848	9.40367	0.411618	overlap
Tubulin beta-6 chain OS=Homo sapiens GN=TUBB6 PE=1 SV=1	sp|Q9BUF5|TBB6_HUMAN	8.89287	1.51733	39.084	2.04763	-0.171276	11.0728	0.84333	overlap
Isoform 2 of AP-1 complex subunit mu-1 OS=Homo sapiens GN=AP1M1	sp|Q9BXS5-2|AP1M1_HUMAN	1.29967	0.583055	3.17281	0.446332	0.610078	9.05037	1	overlap
Angiopoietin-related protein 4 OS=Homo sapiens GN=ANGPTL4 PE=1 SV=2	sp|Q9BY76|ANGL4_HUMAN	10.0318	1.07774	35.3301	4.35189	0.14315	11.0739	0.84333	overlap
Cysteine-rich secretory protein LCCL domain-containing 2 OS=Homo sapiens GN=CRISPLD2 PE=1 SV=1	sp|Q9H0B8|CRLD2_HUMAN	3.2137	1.79159	12.7767	0.679133	-0.0280959	9.89914	1	overlap
EH domain-containing protein 1 OS=Homo sapiens GN=EHD1 PE=1 SV=2	sp|Q9H4M9|EHD1_HUMAN	1.84939	1.10872	3.93462	0.409035	0.812898	9.22529	0.524185	overlap
Isoform 2 of Beta-parvin OS=Homo sapiens GN=PARVB	sp|Q9HBI1-2|PARVB_HUMAN	1.59431	0.862508	3.95841	0.899032	0.596473	9.17103	0.735658	overlap
Spondin-1 OS=Homo sapiens GN=SPON1 PE=1 SV=2	sp|Q9HCB6|SPON1_HUMAN	1.68769	0.66434	8.10399	1.76102	-0.284066	9.44733	1	overlap
Isoform 2 of Xaa-Pro aminopeptidase 1 OS=Homo sapiens GN=XPNPEP1	sp|Q9NQW7-2|XPP1_HUMAN	1.7117	0.877891	3.93462	0.409035	0.706019	9.19593	0.524185	overlap
Isoform 2 of UDP-glucose:glycoprotein glucosyltransferase 1 OS=Homo sapiens GN=UGGT1	sp|Q9NYU2-2|UGGG1_HUMAN	3.1934	0.451079	7.20949	1.58614	0.75492	9.6496	0.366016	overlap
A disintegrin and metalloproteinase with thrombospondin motifs 1 OS=Homo sapiens GN=ADAMTS1 PE=1 SV=4	sp|Q9UHI8|ATS1_HUMAN	2.21237	0.282351	8.7876	0.568102	-0.0246355	9.57255	1	overlap
Neurogenic locus notch homolog protein 3 OS=Homo sapiens GN=NOTCH3 PE=1 SV=2	sp|Q9UM47|NOTC3_HUMAN	3.48803	0.888564	10.4606	2.44767	0.3635	9.84014	0.689684	overlap
Isoform 2 of 26S proteasome non-ATPase regulatory subunit 13 OS=Homo sapiens GN=PSMD13	sp|Q9UNM6-2|PSD13_HUMAN	1.45663	1.43449	10.3894	0.639993	-0.829418	9.52954	0.450834	overlap
Proliferation-associated protein 2G4 OS=Homo sapiens GN=PA2G4 PE=1 SV=3	sp|Q9UQ80|PA2G4_HUMAN	1.8697	1.87755	12.0149	0.9987	-0.688779	9.67862	0.512562	overlap
Isoform 2 of Eukaryotic translation initiation factor 3 subunit L OS=Homo sapiens GN=EIF3L	sp|Q9Y262-2|EIF3L_HUMAN	1.66265	1.1335	3.9654	1.18406	0.652158	9.18497	0.524185	overlap
RuvB-like 1 OS=Homo sapiens GN=RUVBL1 PE=1 SV=1	sp|Q9Y265|RUVB1_HUMAN	1.48169	0.682505	7.05302	1.54484	-0.270621	9.34776	1	overlap
Lysyl oxidase homolog 2 OS=Homo sapiens GN=LOXL2 PE=1 SV=1	sp|Q9Y4K0|LOXL2_HUMAN	10.3072	2.56549	44.8253	4.36711	-0.155537	11.2485	0.786236	overlap
Coatomer subunit gamma-1 OS=Homo sapiens GN=COPG1 PE=1 SV=1	sp|Q9Y678|COPG1_HUMAN	1.57507	1.36844	5.6147	0.562146	0.123897	9.27819	1	overlap
Chloride intracellular channel protein 4 OS=Homo sapiens GN=CLIC4 PE=1 SV=4	sp|Q9Y696|CLIC4_HUMAN	4.1061	1.09449	10.3894	0.639993	0.607046	9.91939	0.447609	overlap
Basic leucine zipper and W2 domain-containing protein 2 OS=Homo sapiens GN=BZW2 PE=1 SV=1	sp|Q9Y6E2|BZW2_HUMAN	1.80033	0.517549	4.7746	0.0801963	0.516719	9.26766	0.764015	overlap
V-type proton ATPase catalytic subunit A OS=Homo sapiens GN=ATP6V1A PE=2 SV=1	tr|B7Z1R5|B7Z1R5_HUMAN	4.76263	1.81441	11.0967	0.299342	0.717712	10.0254	0.37652	overlap
Tropomyosin alpha-1 chain OS=Homo sapiens GN=TPM1 PE=2 SV=1	tr|B7Z596|B7Z596_HUMAN	6.0441	1.95547	22.3904	4.3687	0.0728706	10.5137	1	overlap
AP-2 complex subunit mu (Fragment) OS=Homo sapiens GN=AP2M1 PE=2 SV=1	tr|C9JJ47|C9JJ47_HUMAN	1.59431	0.862508	4.01279	0.501633	0.578943	9.17461	0.735658	overlap
General vesicular transport factor p115 OS=Homo sapiens GN=USO1 PE=2 SV=1	tr|F5GYR8|F5GYR8_HUMAN	1.61937	1.51569	4.74391	1.35226	0.383337	9.23068	0.764015	overlap
Protein S (Alpha), isoform CRA_b OS=Homo sapiens GN=PROS1 PE=4 SV=1	tr|G5E9F8|G5E9F8_HUMAN	5.7186	3.40089	18.1496	1.82796	0.284287	10.3603	0.768129	overlap
Aminopeptidase O (Fragment) OS=Homo sapiens GN=C9orf3 PE=4 SV=1	tr|H0Y7M4|H0Y7M4_HUMAN	1.13797	1.00659	4.0366	1.21338	0.119719	9.07603	1	overlap
60S ribosomal protein L23a (Fragment) OS=Homo sapiens GN=RPL23A PE=3 SV=1	tr|H7BY10|H7BY10_HUMAN	1.50567	0.654199	10.4439	1.39342	-0.786611	9.54255	0.450834	overlap
Thioredoxin (Fragment) OS=Homo sapiens GN=PDIA3 PE=2 SV=1	tr|H7BZJ3|H7BZJ3_HUMAN	1.23135	0.273051	4.7746	0.0801963	0.00771717	9.15012	1	overlap
Tropomyosin alpha-3 chain OS=Homo sapiens GN=TPM3 PE=2 SV=1	tr|J3KN67|J3KN67_HUMAN	9.8999	2.78864	39.9891	6.05464	-0.0479683	11.15	1	overlap
Metalloproteinase inhibitor 1 OS=Homo sapiens GN=TIMP1 PE=1 SV=1	sp|P01033|TIMP1_HUMAN	1.14272	1.24664	3.93462	0.409035	0.166983	9.07207	1	overlap
Complement component C6 OS=Homo sapiens GN=C6 PE=1 SV=3	sp|P13671|CO6_HUMAN	1.32473	1.2456	4.74391	1.35226	0.116036	9.17003	1	overlap
Coatomer subunit delta OS=Homo sapiens GN=ARCN1 PE=1 SV=1	sp|P48444|COPD_HUMAN	1.14272	1.24664	6.36939	1.62876	-0.4747	9.24074	0.764015	overlap
Proteasome subunit beta type-2 OS=Homo sapiens GN=PSMB2 PE=1 SV=1	sp|P49721|PSB2_HUMAN	1.59905	1.29543	3.0946	0.893648	0.925097	9.11437	0.735658	overlap
ADP-ribosylation factor 5 OS=Homo sapiens GN=ARF5 PE=1 SV=2	sp|P84085|ARF5_HUMAN	1.574	1.45432	5.4038	1.5977	0.172224	9.26312	1	overlap
Basement membrane-specific heparan sulfate proteoglycan core protein OS=Homo sapiens GN=HSPG2 PE=1 SV=4	sp|P98160|PGBM_HUMAN	2.12373	1.48999	4.7131	2.72111	0.763685	9.33062	0.56736	overlap
Isoform 2 of 26S proteasome non-ATPase regulatory subunit 6 OS=Homo sapiens GN=PSMD6	sp|Q15008-2|PSMD6_HUMAN	1.29967	0.583055	3.0946	0.893648	0.642255	9.04431	1	overlap
Isoform 2 of 26S proteasome non-ATPase regulatory subunit 12 OS=Homo sapiens GN=PSMD12	sp|O00232-2|PSD12_HUMAN	0	0	3.17281	0.446332	-3.08534	8.71419	0.256478	tissue only
Isoform 2 of Procollagen-lysine,2-oxoglutarate 5-dioxygenase 2 OS=Homo sapiens GN=PLOD2	sp|O00469-2|PLOD2_HUMAN	0.206013	0.356826	3.17281	0.446332	-1.5504	8.77334	0.631395	tissue only
Importin subunit alpha-4 OS=Homo sapiens GN=KPNA3 PE=1 SV=2	sp|O00505|IMA4_HUMAN	0.955967	1.65578	4.85289	0.880082	-0.349725	9.09381	1	tissue only
Isoform 2 of Coatomer subunit epsilon OS=Homo sapiens GN=COPE	sp|O14579-2|COPE_HUMAN	0	0	3.251	0.940064	-3.11683	8.72175	0.256478	tissue only
D-3-phosphoglycerate dehydrogenase OS=Homo sapiens GN=PHGDH PE=1 SV=4	sp|O43175|SERA_HUMAN	0.250333	0.43359	7.9476	0.442701	-2.58108	9.15765	0.0798738	tissue only
ATPase ASNA1 OS=Homo sapiens GN=ASNA1 PE=1 SV=2	sp|O43681|ASNA_HUMAN	0.568987	0.503301	3.251	0.940064	-0.478292	8.87692	1	tissue only
Isoform 2 of AP-1 complex subunit gamma-1 OS=Homo sapiens GN=AP1G1	sp|O43747-2|AP1G1_HUMAN	0.70668	0.754913	3.98912	0.477723	-0.472593	8.97162	1	tissue only
Splicing factor 3B subunit 1 OS=Homo sapiens GN=SF3B1 PE=1 SV=3	sp|O75533|SF3B1_HUMAN	0.775	0.170234	3.19662	1.19438	-0.072802	8.92582	1	tissue only
Renin receptor OS=Homo sapiens GN=ATP6AP2 PE=1 SV=2	sp|O75787|RENR_HUMAN	0	0	4.82922	0.870492	-3.63127	8.86139	0.131505	tissue only
Isoform 3 of Cytosolic 10-formyltetrahydrofolate dehydrogenase OS=Homo sapiens GN=ALDH1L1	sp|O75891-3|AL1L1_HUMAN	0.9127	0.801525	11.3313	2.18215	-1.56133	9.49113	0.110418	tissue only
Netrin-1 OS=Homo sapiens GN=NTN1 PE=1 SV=2	sp|O95631|NET1_HUMAN	0	0	3.251	0.940064	-3.11683	8.72175	0.256478	tissue only
Prelamin-A/C OS=Homo sapiens GN=LMNA PE=1 SV=1	sp|P02545|LMNA_HUMAN	0.957013	1.16412	53.187	3.27964	-3.68843	10.8382	6.25158e-08	tissue only
Isoform Short of Glucosylceramidase OS=Homo sapiens GN=GBA	sp|P04062-2|GLCM_HUMAN	0.936687	0.9272	3.14914	0.411302	0.193234	8.9628	1	tissue only
Heat shock protein beta-1 OS=Homo sapiens GN=HSPB1 PE=1 SV=2	sp|P04792|HSPB1_HUMAN	0.456347	0.40076	22.0982	3.02807	-3.35082	9.92014	0.000378511	tissue only
Glutathione S-transferase A1 OS=Homo sapiens GN=GSTA1 PE=1 SV=3	sp|P08263|GSTA1_HUMAN	0	0	4.0366	1.21338	-3.39665	8.79344	0.131505	tissue only
Monocyte differentiation antigen CD14 OS=Homo sapiens GN=CD14 PE=1 SV=2	sp|P08571|CD14_HUMAN	0.206013	0.356826	3.19662	1.19438	-1.56064	8.77586	0.631395	tissue only
Isoform 2 of U1 small nuclear ribonucleoprotein 70 kDa OS=Homo sapiens GN=SNRNP70	sp|P08621-2|RU17_HUMAN	0	0	4.9311	1.68123	-3.66013	8.87058	0.131505	tissue only
40S ribosomal protein S17 OS=Homo sapiens GN=RPS17 PE=1 SV=2	sp|P08708|RS17_HUMAN	0.500667	0.86718	3.9654	1.18406	-0.885572	8.9177	0.695394	tissue only
Fructose-1,6-bisphosphatase 1 OS=Homo sapiens GN=FBP1 PE=1 SV=5	sp|P09467|F16P1_HUMAN	0.250333	0.43359	3.17281	0.446332	-1.36223	8.78489	0.631395	tissue only
Isoform A1-A of Heterogeneous nuclear ribonucleoprotein A1 OS=Homo sapiens GN=HNRNPA1	sp|P09651-2|ROA1_HUMAN	0.568987	0.503301	12.651	1.86891	-2.30704	9.50132	0.0301429	tissue only
Granzyme B OS=Homo sapiens GN=GZMB PE=1 SV=2	sp|P10144|GRAB_HUMAN	0.500667	0.86718	3.22731	0.523413	-0.621049	8.85687	1	tissue only
HLA class I histocompatibility antigen, A-69 alpha chain OS=Homo sapiens GN=HLA-A PE=1 SV=2	sp|P10316|1A69_HUMAN	0.456347	0.40076	9.5731	0.834052	-2.1819	9.306	0.0781477	tissue only
HLA class I histocompatibility antigen, Cw-7 alpha chain OS=Homo sapiens GN=HLA-C PE=1 SV=3	sp|P10321|1C07_HUMAN	0.318653	0.551924	9.5968	1.60085	-2.59073	9.28025	0.027065	tissue only
C-1-tetrahydrofolate synthase, cytoplasmic OS=Homo sapiens GN=MTHFD1 PE=1 SV=3	sp|P11586|C1TC_HUMAN	0	0	8.8421	1.08548	-4.45047	9.16553	0.00982423	tissue only
Isoform 2 of Ribose-phosphate pyrophosphokinase 2 OS=Homo sapiens GN=PRPS2	sp|P11908-2|PRPS2_HUMAN	0.318653	0.551924	3.17281	0.446332	-1.11143	8.80347	0.631395	tissue only
Inosine-5'-monophosphate dehydrogenase 2 OS=Homo sapiens GN=IMPDH2 PE=1 SV=2	sp|P12268|IMDH2_HUMAN	0.662367	0.622798	8.8658	1.348	-1.62637	9.30272	0.124543	tissue only
Creatine kinase B-type OS=Homo sapiens GN=CKB PE=1 SV=1	sp|P12277|KCRB_HUMAN	0	0	3.22731	0.523413	-3.10677	8.71916	0.256478	tissue only
Plastin-2 OS=Homo sapiens GN=LCP1 PE=1 SV=6	sp|P13796|PLSL_HUMAN	0.81932	0.760266	6.19634	2.16987	-0.871853	9.15752	0.735658	tissue only
Isoform 2 of Electron transfer flavoprotein subunit alpha, mitochondrial OS=Homo sapiens GN=ETFA	sp|P13804-2|ETFA_HUMAN	0.9127	0.801525	4.9311	1.68123	-0.426654	9.09184	1	tissue only
Heterogeneous nuclear ribonucleoprotein L OS=Homo sapiens GN=HNRNPL PE=1 SV=2	sp|P14866|HNRPL_HUMAN	0	0	3.2036	0.9281	-3.09665	8.71657	0.256478	tissue only
Isoform 2 of Insulin-like growth factor-binding protein 3 OS=Homo sapiens GN=IGFBP3	sp|P17936-2|IBP3_HUMAN	0	0	21.6118	2.28353	-5.70175	9.84281	1.38188e-05	tissue only
Insulin-like growth factor-binding protein 2 OS=Homo sapiens GN=IGFBP2 PE=1 SV=2	sp|P18065|IBP2_HUMAN	0.250333	0.43359	11.8822	0.689144	-3.13687	9.40438	0.00912243	tissue only
60S ribosomal protein L7 OS=Homo sapiens GN=RPL7 PE=1 SV=1	sp|P18124|RL7_HUMAN	0.6373	1.10384	6.2982	0.822626	-1.20994	9.12577	0.305708	tissue only
Spermidine synthase OS=Homo sapiens GN=SRM PE=1 SV=1	sp|P19623|SPEE_HUMAN	0.98102	0.243519	3.22731	0.523413	0.219624	8.97924	1	tissue only
Isoform 2 of Ras-related protein Rab-6A OS=Homo sapiens GN=RAB6A	sp|P20340-2|RAB6A_HUMAN	0.81932	0.760266	6.3765	0.494342	-0.912154	9.17064	0.524185	tissue only
Interferon-induced GTP-binding protein Mx1 OS=Homo sapiens GN=MX1 PE=1 SV=4	sp|P20591|MX1_HUMAN	0	0	6.7201	3.87985	-4.0756	9.0132	0.0354021	tissue only
Cysteine and glycine-rich protein 1 OS=Homo sapiens GN=CSRP1 PE=1 SV=3	sp|P21291|CSRP1_HUMAN	0.775	0.170234	8.8658	1.348	-1.43203	9.32349	0.248264	tissue only
Insulin-like growth factor-binding protein 4 OS=Homo sapiens GN=IGFBP4 PE=1 SV=2	sp|P22692|IBP4_HUMAN	0	0	11.9842	1.61646	-4.87291	9.36533	0.00151561	tissue only
CAD protein OS=Homo sapiens GN=CAD PE=1 SV=3	sp|P27708|PYR1_HUMAN	0	0	4.85289	0.880082	-3.63846	8.86376	0.131505	tissue only
Protein-lysine 6-oxidase OS=Homo sapiens GN=LOX PE=1 SV=2	sp|P28300|LYOX_HUMAN	0.662367	0.622798	4.8767	1.41015	-0.817217	9.03076	0.695394	tissue only
UMP-CMP kinase OS=Homo sapiens GN=CMPK1 PE=1 SV=3	sp|P30085|KCY_HUMAN	0.887633	0.963246	3.98912	0.477723	-0.186268	9.01394	1	tissue only
HLA class I histocompatibility antigen, Cw-2 alpha chain OS=Homo sapiens GN=HLA-C PE=1 SV=1	sp|P30501|1C02_HUMAN	0.6373	1.10384	8.8113	1.25658	-1.66997	9.29293	0.124543	tissue only
Adenylosuccinate lyase OS=Homo sapiens GN=ADSL PE=1 SV=2	sp|P30566|PUR8_HUMAN	0	0	3.17281	0.446332	-3.08534	8.71419	0.256478	tissue only
S-adenosylmethionine synthase isoform type-2 OS=Homo sapiens GN=MAT2A PE=1 SV=1	sp|P31153|METK2_HUMAN	0.81932	0.760266	7.9239	0.3609	-1.2079	9.2722	0.364299	tissue only
Isoform 2 of Bifunctional purine biosynthesis protein PURH OS=Homo sapiens GN=ATIC	sp|P31939-2|PUR9_HUMAN	0.456347	0.40076	7.20949	1.58614	-1.7934	9.15216	0.305708	tissue only
Kinesin-1 heavy chain OS=Homo sapiens GN=KIF5B PE=1 SV=1	sp|P33176|KINH_HUMAN	0.843313	0.975654	9.4475	1.23388	-1.41088	9.37013	0.248264	tissue only
Isoform 2 of Catenin alpha-1 OS=Homo sapiens GN=CTNNA1	sp|P35221-2|CTNA1_HUMAN	0.412033	0.713663	8.8183	1.31786	-2.18336	9.2498	0.124543	tissue only
Catenin beta-1 OS=Homo sapiens GN=CTNNB1 PE=1 SV=1	sp|P35222|CTNB1_HUMAN	0.6373	1.10384	7.0909	2.28941	-1.36948	9.17969	0.305708	tissue only
Isoform Short of RNA-binding protein FUS OS=Homo sapiens GN=FUS	sp|P35637-2|FUS_HUMAN	0.250333	0.43359	3.98912	0.477723	-1.65668	8.85569	0.385659	tissue only
Transgelin-2 OS=Homo sapiens GN=TAGLN2 PE=1 SV=3	sp|P37802|TAGL2_HUMAN	0.662367	0.622798	14.3785	0.995007	-2.29755	9.608	0.0305675	tissue only
Stress-70 protein, mitochondrial OS=Homo sapiens GN=HSPA9 PE=1 SV=2	sp|P38646|GRP75_HUMAN	0.500667	0.86718	10.4439	1.39342	-2.19451	9.36585	0.0781477	tissue only
60S ribosomal protein L3 OS=Homo sapiens GN=RPL3 PE=1 SV=2	sp|P39023|RL3_HUMAN	0.70668	0.754913	14.2765	1.49606	-2.20783	9.60863	0.0305675	tissue only
F-actin-capping protein subunit alpha-2 OS=Homo sapiens GN=CAPZA2 PE=1 SV=3	sp|P47755|CAZA2_HUMAN	0.6373	1.10384	4.0366	1.21338	-0.620055	8.95816	0.695394	tissue only
60S ribosomal protein L34 OS=Homo sapiens GN=RPL34 PE=1 SV=3	sp|P49207|RL34_HUMAN	0.775	0.170234	4.82922	0.870492	-0.608491	9.05172	1	tissue only
Isoform 2 of Nuclear autoantigenic sperm protein OS=Homo sapiens GN=NASP	sp|P49321-2|NASP_HUMAN	0.98102	0.243519	3.19662	1.19438	0.230813	8.97734	1	tissue only
DNA replication licensing factor MCM2 OS=Homo sapiens GN=MCM2 PE=1 SV=4	sp|P49736|MCM2_HUMAN	0.250333	0.43359	3.17281	0.446332	-1.36223	8.78489	0.631395	tissue only
60S ribosomal protein L14 OS=Homo sapiens GN=RPL14 PE=1 SV=4	sp|P50914|RL14_HUMAN	0.775	0.170234	3.17281	0.446332	-0.0625586	8.92352	1	tissue only
Heterogeneous nuclear ribonucleoprotein F OS=Homo sapiens GN=HNRNPF PE=1 SV=3	sp|P52597|HNRPF_HUMAN	0	0	3.98912	0.477723	-3.37979	8.78848	0.131505	tissue only
Isoform Rpn10E of 26S proteasome non-ATPase regulatory subunit 4 OS=Homo sapiens GN=PSMD4	sp|P55036-2|PSMD4_HUMAN	0	0	4.01279	0.501633	-3.38822	8.79095	0.131505	tissue only
Ras-related protein Rab-14 OS=Homo sapiens GN=RAB14 PE=1 SV=4	sp|P61106|RAB14_HUMAN	0.500667	0.86718	8.7401	1.18399	-1.94769	9.26083	0.124543	tissue only
Isoform 2 of 26S protease regulatory subunit 8 OS=Homo sapiens GN=PSMC5	sp|P62195-2|PRS8_HUMAN	0.70668	0.754913	9.6039	0.931361	-1.65691	9.3548	0.166587	tissue only
40S ribosomal protein S14 OS=Homo sapiens GN=RPS14 PE=1 SV=3	sp|P62263|RS14_HUMAN	0.730687	0.64811	3.22731	0.523413	-0.15635	8.91739	1	tissue only
40S ribosomal protein S13 OS=Homo sapiens GN=RPS13 PE=1 SV=2	sp|P62277|RS13_HUMAN	0.456347	0.40076	7.9476	0.442701	-1.92552	9.20161	0.19647	tissue only
Isoform 2 of Ras-related protein Rab-11A OS=Homo sapiens GN=RAB11A	sp|P62491-2|RB11A_HUMAN	0.250333	0.43359	3.14914	0.411302	-1.35198	8.7824	0.631395	tissue only
60S ribosomal protein L32 OS=Homo sapiens GN=RPL32 PE=1 SV=2	sp|P62910|RL32_HUMAN	0.206013	0.356826	3.14914	0.411302	-1.54015	8.77084	0.631395	tissue only
Isoform 2 of DNA-dependent protein kinase catalytic subunit OS=Homo sapiens GN=PRKDC	sp|P78527-2|PRKDC_HUMAN	0	0	3.12542	1.15599	-3.06476	8.70899	0.256478	tissue only
Isoform 2 of 6-phosphofructokinase type C OS=Homo sapiens GN=PFKP	sp|Q01813-2|K6PP_HUMAN	0.500667	0.86718	12.651	1.86891	-2.45986	9.48993	0.0301429	tissue only
Collagen alpha-1(X) chain OS=Homo sapiens GN=COL10A1 PE=1 SV=2	sp|Q03692|COAA1_HUMAN	0.456347	0.40076	3.22731	0.523413	-0.728104	8.84591	1	tissue only
Isoform 2 of Proteasome activator complex subunit 1 OS=Homo sapiens GN=PSME1	sp|Q06323-2|PSME1_HUMAN	0.98102	0.243519	3.17281	0.446332	0.241056	8.97511	1	tissue only
Rho GTPase-activating protein 1 OS=Homo sapiens GN=ARHGAP1 PE=1 SV=1	sp|Q07960|RHG01_HUMAN	0.662367	0.622798	3.14914	0.411302	-0.246644	8.89348	1	tissue only
Isoform 2 of Semaphorin-3F OS=Homo sapiens GN=SEMA3F	sp|Q13275-2|SEM3F_HUMAN	0.206013	0.356826	3.251	0.940064	-1.58189	8.78061	0.631395	tissue only
Ras GTPase-activating protein-binding protein 1 OS=Homo sapiens GN=G3BP1 PE=1 SV=1	sp|Q13283|G3BP1_HUMAN	0.456347	0.40076	4.8767	1.41015	-1.267	8.98118	0.695394	tissue only
Isoform 2 of Dynactin subunit 2 OS=Homo sapiens GN=DCTN2	sp|Q13561-2|DCTN2_HUMAN	0.524667	0.484772	3.22731	0.523413	-0.563939	8.86374	1	tissue only
Isoform p135 of Dynactin subunit 1 OS=Homo sapiens GN=DCTN1	sp|Q14203-2|DCTN1_HUMAN	0.456347	0.40076	4.85289	0.880082	-1.2598	8.97896	0.695394	tissue only
Isoform 2 of Growth arrest-specific protein 6 OS=Homo sapiens GN=GAS6	sp|Q14393-2|GAS6_HUMAN	0.500667	0.86718	3.251	0.940064	-0.631103	8.85925	1	tissue only
Isoform 2 of Protein phosphatase 1 regulatory subunit 7 OS=Homo sapiens GN=PPP1R7	sp|Q15435-2|PP1R7_HUMAN	0.318653	0.551924	3.22731	0.523413	-1.13286	8.80814	0.631395	tissue only
Isoform 3 of Microtubule-associated protein RP/EB family member 2 OS=Homo sapiens GN=MAPRE2	sp|Q15555-3|MARE2_HUMAN	0.500667	0.86718	4.7746	0.0801963	-1.13073	8.9826	0.695394	tissue only
Microtubule-associated protein RP/EB family member 1 OS=Homo sapiens GN=MAPRE1 PE=1 SV=3	sp|Q15691|MARE1_HUMAN	0	0	4.85289	0.880082	-3.63846	8.86376	0.131505	tissue only
Isoform 2 of Glutaminyl-peptide cyclotransferase OS=Homo sapiens GN=QPCT	sp|Q16769-2|QPCT_HUMAN	0.868367	0.932605	4.85289	0.880082	-0.467145	9.07667	1	tissue only
Glutathione S-transferase A5 OS=Homo sapiens GN=GSTA5 PE=1 SV=1	sp|Q7RTV2|GSTA5_HUMAN	0.70668	0.754913	7.1858	0.816439	-1.25971	9.20291	0.524185	tissue only
Isoform 2 of Cell cycle and apoptosis regulator protein 2 OS=Homo sapiens GN=CCAR2	sp|Q8N163-2|CCAR2_HUMAN	0.524667	0.484772	3.17281	0.446332	-0.542507	8.85926	1	tissue only
Isoform 2 of Plasminogen activator inhibitor 1 RNA-binding protein OS=Homo sapiens GN=SERBP1	sp|Q8NC51-2|PAIRB_HUMAN	0.206013	0.356826	10.3657	0.971332	-3.13446	9.3061	0.027065	tissue only
Oncoprotein-induced transcript 3 protein OS=Homo sapiens GN=OIT3 PE=1 SV=2	sp|Q8WWZ8|OIT3_HUMAN	0.500667	0.86718	7.2403	0.919568	-1.69123	9.16254	0.305708	tissue only
Isoform Beta of Heat shock protein 105 kDa OS=Homo sapiens GN=HSPH1	sp|Q92598-2|HS105_HUMAN	0	0	6.5022	1.88019	-4.03192	8.99709	0.0354021	tissue only
Isoform 2 of Far upstream element-binding protein 1 OS=Homo sapiens GN=FUBP1	sp|Q96AE4-2|FUBP1_HUMAN	0	0	4.90741	1.49333	-3.65303	8.86822	0.131505	tissue only
Isoform 4 of PDZ and LIM domain protein 5 OS=Homo sapiens GN=PDLIM5	sp|Q96HC4-4|PDLI5_HUMAN	0.250333	0.43359	4.01279	0.501633	-1.66511	8.85807	0.385659	tissue only
Coronin-1B OS=Homo sapiens GN=CORO1B PE=1 SV=1	sp|Q9BR76|COR1B_HUMAN	0.775	0.170234	7.1858	0.816439	-1.14412	9.21685	0.524185	tissue only
45 kDa calcium-binding protein OS=Homo sapiens GN=SDF4 PE=1 SV=1	sp|Q9BRK5|CAB45_HUMAN	0.500667	0.86718	16.7757	4.3704	-2.86024	9.69958	0.00431469	tissue only
Isoform 2 of SPARC-related modular calcium-binding protein 1 OS=Homo sapiens GN=SMOC1	sp|Q9H4F8-2|SMOC1_HUMAN	0.662367	0.622798	12.9806	3.14726	-2.15674	9.5378	0.0472116	tissue only
Isoform 2 of Septin-11 OS=Homo sapiens GN=SEPT11	sp|Q9NVA2-2|SEP11_HUMAN	0	0	6.5022	1.88019	-4.03192	8.99709	0.0354021	tissue only
EH domain-containing protein 3 OS=Homo sapiens GN=EHD3 PE=1 SV=2	sp|Q9NZN3|EHD3_HUMAN	0.9127	0.801525	5.6622	1.66386	-0.611857	9.14391	0.735658	tissue only
Isoform 2 of Ribosome-binding protein 1 OS=Homo sapiens GN=RRBP1	sp|Q9P2E9-3|RRBP1_HUMAN	0.730687	0.64811	16.7043	2.07413	-2.38776	9.72994	0.0126486	tissue only
Dickkopf-related protein 3 OS=Homo sapiens GN=DKK3 PE=1 SV=2	sp|Q9UBP4|DKK3_HUMAN	0.81932	0.760266	4.79839	0.800449	-0.532215	9.05937	1	tissue only
DnaJ homolog subfamily B member 11 OS=Homo sapiens GN=DNAJB11 PE=1 SV=1	sp|Q9UBS4|DJB11_HUMAN	0.250333	0.43359	6.47849	1.31032	-2.30318	9.05337	0.136332	tissue only
Isoform 2 of N-acetyl-D-glucosamine kinase OS=Homo sapiens GN=NAGK	sp|Q9UJ70-2|NAGK_HUMAN	0.524667	0.484772	3.12542	1.15599	-0.521922	8.85449	1	tissue only
Drebrin-like protein OS=Homo sapiens GN=DBNL PE=1 SV=1	sp|Q9UJU6|DBNL_HUMAN	0	0	4.85289	0.880082	-3.63846	8.86376	0.131505	tissue only
Isoform 2 of Coronin-1C OS=Homo sapiens GN=CORO1C	sp|Q9ULV4-2|COR1C_HUMAN	0.98102	0.243519	8.8421	1.08548	-1.12407	9.36116	0.411618	tissue only
Pre-mRNA-processing factor 19 OS=Homo sapiens GN=PRPF19 PE=1 SV=1	sp|Q9UMS4|PRP19_HUMAN	0.500667	0.86718	4.01279	0.501633	-0.902494	8.92228	0.695394	tissue only
Isoform 2 of Ubiquilin-1 OS=Homo sapiens GN=UBQLN1	sp|Q9UMX0-2|UBQL1_HUMAN	0	0	3.14914	0.411302	-3.07509	8.7116	0.256478	tissue only
Isoform 2 of Protein NDRG2 OS=Homo sapiens GN=NDRG2	sp|Q9UN36-2|NDRG2_HUMAN	0.81932	0.760266	6.22002	1.54692	-0.877694	9.1595	0.735658	tissue only
Isoform 2 of Protein kinase C and casein kinase substrate in neurons protein 2 OS=Homo sapiens GN=PACSIN2	sp|Q9UNF0-2|PACN2_HUMAN	0.662367	0.622798	4.8767	1.41015	-0.817217	9.03076	0.695394	tissue only
Ribosome maturation protein SBDS OS=Homo sapiens GN=SBDS PE=1 SV=4	sp|Q9Y3A5|SBDS_HUMAN	0.775	0.170234	4.01279	0.501633	-0.365436	8.99018	1	tissue only
Serine-threonine kinase receptor-associated protein OS=Homo sapiens GN=STRAP PE=1 SV=1	sp|Q9Y3F4|STRAP_HUMAN	0.206013	0.356826	4.9311	1.68123	-2.1252	8.92384	0.385659	tissue only
RuvB-like 2 OS=Homo sapiens GN=RUVBL2 PE=2 SV=1	tr|B3KQ59|B3KQ59_HUMAN	0.81932	0.760266	10.3586	1.21651	-1.57845	9.41916	0.166587	tissue only
Microtubule-associated protein OS=Homo sapiens GN=MAP4 PE=2 SV=1	tr|E7EVA0|E7EVA0_HUMAN	0	0	5.69289	1.32959	-3.85164	8.93298	0.067967	tissue only
Transforming growth factor-beta-induced protein ig-h3 (Fragment) OS=Homo sapiens GN=TGFBI PE=4 SV=1	tr|H0Y9D7|H0Y9D7_HUMAN	0	0	13.5762	3.9197	-5.04323	9.45428	0.000824079	tissue only
Cadherin-1 OS=Homo sapiens GN=CDH1 PE=2 SV=1	tr|H3BNC6|H3BNC6_HUMAN	0.868367	0.932605	4.06741	1.00838	-0.234291	9.01801	1	tissue only
Alpha-2-macroglobulin-like protein 1 OS=Homo sapiens GN=A2ML1 PE=1 SV=3	sp|A8K2U0|A2ML1_HUMAN	0	0	11.427	6.59738	-4.80016	9.32852	0.00280631	tissue only
Isoform 2 of 26S proteasome non-ATPase regulatory subunit 11 OS=Homo sapiens GN=PSMD11	sp|O00231-2|PSD11_HUMAN	0.662367	0.622798	6.26752	1.16352	-1.15243	9.13126	0.305708	tissue only
Periplakin OS=Homo sapiens GN=PPL PE=1 SV=4	sp|O60437|PEPL_HUMAN	0	0	14.474	8.35657	-5.1292	9.50108	0.000451041	tissue only
Arachidonate 12-lipoxygenase, 12R-type OS=Homo sapiens GN=ALOX12B PE=1 SV=1	sp|O75342|LX12B_HUMAN	0	0	3.809	2.19913	-3.31804	8.77151	0.256478	tissue only
Keratin, type I cuticular Ha6 OS=Homo sapiens GN=KRT36 PE=1 SV=1	sp|O76013|KRT36_HUMAN	0.6373	1.10384	12.189	7.03732	-2.11319	9.48573	0.0301429	tissue only
Chloride intracellular channel protein 3 OS=Homo sapiens GN=CLIC3 PE=1 SV=2	sp|O95833|CLIC3_HUMAN	0	0	3.0472	1.7593	-3.03214	8.70137	0.256478	tissue only
Ig kappa chain C region OS=Homo sapiens GN=IGKC PE=1 SV=1	sp|P01834|IGKC_HUMAN	0	0	6.0943	3.51855	-3.93984	8.96304	0.0354021	tissue only
HLA class II histocompatibility antigen, DR alpha chain OS=Homo sapiens GN=HLA-DRA PE=1 SV=1	sp|P01903|DRA_HUMAN	0	0	3.0472	1.7593	-3.03214	8.70137	0.256478	tissue only
Fibrinogen alpha chain OS=Homo sapiens GN=FGA PE=1 SV=2	sp|P02671|FIBA_HUMAN	0.206013	0.356826	3.91094	0.85066	-1.8186	8.83779	0.631395	tissue only
Annexin A1 OS=Homo sapiens GN=ANXA1 PE=1 SV=2	sp|P04083|ANXA1_HUMAN	0	0	18.439	9.22915	-5.46916	9.69812	4.31144e-05	tissue only
Dolichyl-diphosphooligosaccharide--protein glycosyltransferase subunit 1 OS=Homo sapiens GN=RPN1 PE=1 SV=1	sp|P04843|RPN1_HUMAN	0	0	3.0472	1.7593	-3.03214	8.70137	0.256478	tissue only
Isoform 2 of Aldehyde dehydrogenase, mitochondrial OS=Homo sapiens GN=ALDH2	sp|P05091-2|ALDH2_HUMAN	0	0	3.809	2.19913	-3.31804	8.77151	0.256478	tissue only
Eukaryotic translation initiation factor 2 subunit 1 OS=Homo sapiens GN=EIF2S1 PE=1 SV=3	sp|P05198|IF2A_HUMAN	0.456347	0.40076	3.93462	0.409035	-0.983451	8.9052	1	tissue only
60S acidic ribosomal protein P2 OS=Homo sapiens GN=RPLP2 PE=1 SV=1	sp|P05387|RLA2_HUMAN	0.524667	0.484772	3.8802	1.19505	-0.80142	8.91802	1	tissue only
Isoform 2 of Annexin A2 OS=Homo sapiens GN=ANXA2	sp|P07355-2|ANXA2_HUMAN	0.206013	0.356826	21.33	12.3149	-4.13831	9.85326	0.000126452	tissue only
Calpain-1 catalytic subunit OS=Homo sapiens GN=CAPN1 PE=1 SV=1	sp|P07384|CAN1_HUMAN	0	0	3.809	2.19913	-3.31804	8.77151	0.256478	tissue only
Involucrin OS=Homo sapiens GN=IVL PE=1 SV=2	sp|P07476|INVO_HUMAN	0	0	12.189	7.03732	-4.88979	9.37372	0.00151561	tissue only
Annexin A4 OS=Homo sapiens GN=ANXA4 PE=1 SV=4	sp|P09525|ANXA4_HUMAN	0	0	3.0472	1.7593	-3.03214	8.70137	0.256478	tissue only
Heme oxygenase 1 OS=Homo sapiens GN=HMOX1 PE=1 SV=1	sp|P09601|HMOX1_HUMAN	0	0	3.809	2.19913	-3.31804	8.77151	0.256478	tissue only
Ubiquitin carboxyl-terminal hydrolase isozyme L1 OS=Homo sapiens GN=UCHL1 PE=1 SV=2	sp|P09936|UCHL1_HUMAN	0.70668	0.754913	3.95841	0.899032	-0.463495	8.9697	1	tissue only
Fructose-bisphosphate aldolase C OS=Homo sapiens GN=ALDOC PE=1 SV=2	sp|P09972|ALDOC_HUMAN	0.824067	1.42733	3.0472	1.7593	0.0740984	8.92699	1	tissue only
Ig lambda-2 chain C regions OS=Homo sapiens GN=IGLC2 PE=1 SV=1	sp|P0CG05|LAC2_HUMAN	0	0	3.0472	1.7593	-3.03214	8.70137	0.256478	tissue only
S-formylglutathione hydrolase OS=Homo sapiens GN=ESD PE=1 SV=2	sp|P10768|ESTD_HUMAN	0.456347	0.40076	3.0946	0.893648	-0.674495	8.83439	1	tissue only
Collagen alpha-2(VI) chain OS=Homo sapiens GN=COL6A2 PE=1 SV=4	sp|P12110|CO6A2_HUMAN	0.98102	0.243519	6.31491	2.25905	-0.666042	9.20274	0.524185	tissue only
Plastin-3 OS=Homo sapiens GN=PLS3 PE=1 SV=4	sp|P13797|PLST_HUMAN	0.751	1.30077	4.5708	2.63895	-0.574747	9.0252	1	tissue only
Annexin A8 OS=Homo sapiens GN=ANXA8 PE=1 SV=3	sp|P13928|ANXA8_HUMAN	0	0	3.0472	1.7593	-3.03214	8.70137	0.256478	tissue only
Insulin-degrading enzyme OS=Homo sapiens GN=IDE PE=1 SV=4	sp|P14735|IDE_HUMAN	0	0	12.95	7.47669	-4.97403	9.41744	0.000824079	tissue only
Glutamine synthetase OS=Homo sapiens GN=GLUL PE=1 SV=4	sp|P15104|GLNA_HUMAN	0.456347	0.40076	6.8561	3.95837	-1.72031	9.12513	0.305708	tissue only
Isoform 2 of Nucleoside diphosphate kinase A OS=Homo sapiens GN=NME1	sp|P15531-2|NDKA_HUMAN	0.730687	0.64811	6.22002	1.54692	-1.0188	9.1419	0.735658	tissue only
Isoform 2 of Y-box-binding protein 3 OS=Homo sapiens GN=YBX3	sp|P16989-2|YBOX3_HUMAN	0	0	6.4003	0.534421	-4.00941	8.98865	0.0354021	tissue only
Galectin-3 OS=Homo sapiens GN=LGALS3 PE=1 SV=5	sp|P17931|LEG3_HUMAN	0	0	4.5708	2.63895	-3.55644	8.83831	0.131505	tissue only
HLA class I histocompatibility antigen, B-51 alpha chain OS=Homo sapiens GN=HLA-B PE=1 SV=1	sp|P18464|1B51_HUMAN	0	0	3.1421	1.81409	-3.07396	8.71182	0.256478	tissue only
C-X-C motif chemokine 3 OS=Homo sapiens GN=CXCL3 PE=1 SV=1	sp|P19876|CXCL3_HUMAN	0	0	7.0838	0.683612	-4.14633	9.04007	0.0354021	tissue only
Lamin-B1 OS=Homo sapiens GN=LMNB1 PE=1 SV=2	sp|P20700|LMNB1_HUMAN	0	0	12.5896	1.52416	-4.9405	9.40003	0.00151561	tissue only
Filaggrin OS=Homo sapiens GN=FLG PE=1 SV=3	sp|P20930|FILA_HUMAN	0.318653	0.551924	3.0472	1.7593	-1.05824	8.79137	0.631395	tissue only
Cornifin-B OS=Homo sapiens GN=SPRR1B PE=1 SV=2	sp|P22528|SPR1B_HUMAN	0	0	6.93432	3.30287	-4.11483	9.02759	0.0354021	tissue only
Small proline-rich protein 2E OS=Homo sapiens GN=SPRR2E PE=2 SV=2	sp|P22531|SPR2E_HUMAN	0	0	6.0943	3.51855	-3.93984	8.96304	0.0354021	tissue only
Small proline-rich protein 2D OS=Homo sapiens GN=SPRR2D PE=2 SV=2	sp|P22532|SPR2D_HUMAN	0	0	5.3326	3.07878	-3.76089	8.90207	0.067967	tissue only
Isoform A2 of Heterogeneous nuclear ribonucleoproteins A2/B1 OS=Homo sapiens GN=HNRNPA2B1	sp|P22626-2|ROA2_HUMAN	0	0	9.4475	1.23388	-4.54059	9.20554	0.00982423	tissue only
Protein-glutamine gamma-glutamyltransferase K OS=Homo sapiens GN=TGM1 PE=1 SV=4	sp|P22735|TGM1_HUMAN	0	0	11.427	6.59738	-4.80016	9.32852	0.00280631	tissue only
Splicing factor, proline- and glutamine-rich OS=Homo sapiens GN=SFPQ PE=1 SV=2	sp|P23246|SFPQ_HUMAN	0.524667	0.484772	4.75092	0.754569	-1.06632	8.98675	0.695394	tissue only
ATP synthase subunit alpha, mitochondrial OS=Homo sapiens GN=ATP5A1 PE=1 SV=1	sp|P25705|ATPA_HUMAN	0.618033	1.07047	6.8561	3.95837	-1.35408	9.16137	0.305708	tissue only
Isoform 2 of Polypyrimidine tract-binding protein 1 OS=Homo sapiens GN=PTBP1	sp|P26599-2|PTBP1_HUMAN	0.524667	0.484772	7.8218	1.70134	-1.73774	9.20631	0.19647	tissue only
60S ribosomal protein L10 OS=Homo sapiens GN=RPL10 PE=1 SV=4	sp|P27635|RL10_HUMAN	0.568987	0.503301	3.93462	0.409035	-0.723584	8.93268	1	tissue only
Cellular retinoic acid-binding protein 2 OS=Homo sapiens GN=CRABP2 PE=1 SV=2	sp|P29373|RABP2_HUMAN	0	0	5.3326	3.07878	-3.76089	8.90207	0.067967	tissue only
Serpin B3 OS=Homo sapiens GN=SERPINB3 PE=1 SV=2	sp|P29508|SPB3_HUMAN	0	0	35.804	20.6714	-6.40562	10.3309	1.41991e-08	tissue only
Flavin reductase (NADPH) OS=Homo sapiens GN=BLVRB PE=1 SV=3	sp|P30043|BLVRB_HUMAN	0	0	3.0946	0.893648	-3.05316	8.7066	0.256478	tissue only
Protein S100-A7 OS=Homo sapiens GN=S100A7 PE=1 SV=4	sp|P31151|S10A7_HUMAN	0	0	12.95	7.47669	-4.97403	9.41744	0.000824079	tissue only
Heterogeneous nuclear ribonucleoprotein H OS=Homo sapiens GN=HNRNPH1 PE=1 SV=4	sp|P31943|HNRH1_HUMAN	0	0	5.489	1.90891	-3.80046	8.9153	0.067967	tissue only
Cornifin-A OS=Homo sapiens GN=SPRR1A PE=1 SV=2	sp|P35321|SPR1A_HUMAN	0	0	6.0943	3.51855	-3.93984	8.96304	0.0354021	tissue only
Small proline-rich protein 2A OS=Homo sapiens GN=SPRR2A PE=1 SV=1	sp|P35326|SPR2A_HUMAN	0	0	6.0943	3.51855	-3.93984	8.96304	0.0354021	tissue only
60S ribosomal protein L4 OS=Homo sapiens GN=RPL4 PE=1 SV=5	sp|P36578|RL4_HUMAN	0.456347	0.40076	9.3453	2.58064	-2.14584	9.29037	0.124543	tissue only
Isoform Del-701 of Signal transducer and activator of transcription 3 OS=Homo sapiens GN=STAT3	sp|P40763-2|STAT3_HUMAN	0	0	6.95814	2.60967	-4.12018	9.02973	0.0354021	tissue only
Histidine ammonia-lyase OS=Homo sapiens GN=HAL PE=1 SV=1	sp|P42357|HUTH_HUMAN	0	0	6.8561	3.95837	-4.09898	9.02148	0.0354021	tissue only
Isoform Short of Ubiquitin carboxyl-terminal hydrolase 5 OS=Homo sapiens GN=USP5	sp|P45974-2|UBP5_HUMAN	0.250333	0.43359	3.8802	1.19505	-1.62115	8.84668	0.631395	tissue only
60S ribosomal protein L27a OS=Homo sapiens GN=RPL27A PE=1 SV=2	sp|P46776|RL27A_HUMAN	0.456347	0.40076	3.91094	0.85066	-0.974876	8.90289	1	tissue only
Isoform 2 of 60S ribosomal protein L28 OS=Homo sapiens GN=RPL28	sp|P46779-2|RL28_HUMAN	0.524667	0.484772	3.88722	1.57389	-0.802079	8.91773	1	tissue only
Glutamine--tRNA ligase OS=Homo sapiens GN=QARS PE=1 SV=1	sp|P47897|SYQ_HUMAN	0	0	4.69642	0.722706	-3.59414	8.85002	0.131505	tissue only
Galectin-7 OS=Homo sapiens GN=LGALS7 PE=1 SV=2	sp|P47929|LEG7_HUMAN	0	0	12.189	7.03732	-4.88979	9.37372	0.00151561	tissue only
Isoform 2 of LIM and senescent cell antigen-like-containing domain protein 1 OS=Homo sapiens GN=LIMS1	sp|P48059-2|LIMS1_HUMAN	0.456347	0.40076	4.76762	2.0682	-1.23752	8.97292	0.695394	tissue only
Prolyl endopeptidase OS=Homo sapiens GN=PREP PE=1 SV=2	sp|P48147|PPCE_HUMAN	0.98102	0.243519	3.91094	0.85066	-0.0271473	9.03127	1	tissue only
26S proteasome non-ATPase regulatory subunit 8 OS=Homo sapiens GN=PSMD8 PE=1 SV=2	sp|P48556|PSMD8_HUMAN	0.456347	0.40076	4.69642	0.722706	-1.21547	8.96625	0.695394	tissue only
Serpin B4 OS=Homo sapiens GN=SERPINB4 PE=1 SV=2	sp|P48594|SPB4_HUMAN	0	0	35.042	20.2315	-6.37511	10.3084	1.41991e-08	tissue only
Histidine triad nucleotide-binding protein 1 OS=Homo sapiens GN=HINT1 PE=1 SV=2	sp|P49773|HINT1_HUMAN	0	0	3.93462	0.409035	-3.36212	8.78375	0.131505	tissue only
Isoform 2 of Rab GDP dissociation inhibitor beta OS=Homo sapiens GN=GDI2	sp|P50395-2|GDIB_HUMAN	0	0	3.0472	1.7593	-3.03214	8.70137	0.256478	tissue only
Ras-related protein Rab-7a OS=Homo sapiens GN=RAB7A PE=1 SV=1	sp|P51149|RAB7A_HUMAN	0.412033	0.713663	4.6182	1.52385	-1.30875	8.94969	0.695394	tissue only
Peroxisomal multifunctional enzyme type 2 OS=Homo sapiens GN=HSD17B4 PE=1 SV=3	sp|P51659|DHB4_HUMAN	0	0	4.5708	2.63895	-3.55644	8.83831	0.131505	tissue only
Isoform 2 of Heterogeneous nuclear ribonucleoprotein A3 OS=Homo sapiens GN=HNRNPA3	sp|P51991-2|ROA3_HUMAN	0	0	6.2508	2.31197	-3.97495	8.97574	0.0354021	tissue only
Isoform Monomeric of Arginine--tRNA ligase, cytoplasmic OS=Homo sapiens GN=RARS	sp|P54136-2|SYRC_HUMAN	0	0	5.5602	0.442745	-3.81982	8.92218	0.067967	tissue only
Tyrosine--tRNA ligase, cytoplasmic OS=Homo sapiens GN=YARS PE=1 SV=4	sp|P54577|SYYC_HUMAN	0.568987	0.503301	4.69642	0.722706	-0.955607	8.99257	0.695394	tissue only
Puromycin-sensitive aminopeptidase OS=Homo sapiens GN=NPEPPS PE=1 SV=2	sp|P55786|PSA_HUMAN	0	0	6.1418	2.32232	-3.9517	8.96749	0.0354021	tissue only
26S protease regulatory subunit 4 OS=Homo sapiens GN=PSMC1 PE=1 SV=1	sp|P62191|PRS4_HUMAN	0.206013	0.356826	6.2508	2.31197	-2.44001	9.02533	0.136332	tissue only
40S ribosomal protein S23 OS=Homo sapiens GN=RPS23 PE=1 SV=3	sp|P62266|RS23_HUMAN	0.250333	0.43359	3.91094	0.85066	-1.63044	8.8488	0.631395	tissue only
40S ribosomal protein S6 OS=Homo sapiens GN=RPS6 PE=1 SV=1	sp|P62753|RS6_HUMAN	0.456347	0.40076	5.5602	0.442745	-1.44115	9.033	0.46694	tissue only
60S ribosomal protein L8 OS=Homo sapiens GN=RPL8 PE=1 SV=2	sp|P62917|RL8_HUMAN	0.206013	0.356826	7.06	1.26182	-2.60612	9.0855	0.136332	tissue only
60S ribosomal protein L38 OS=Homo sapiens GN=RPL38 PE=1 SV=2	sp|P63173|RL38_HUMAN	0.318653	0.551924	3.07092	1.16116	-1.06879	8.79385	0.631395	tissue only
C-X-C motif chemokine 6 OS=Homo sapiens GN=CXCL6 PE=1 SV=4	sp|P80162|CXCL6_HUMAN	0	0	4.7746	0.0801963	-3.61645	8.8569	0.131505	tissue only
Isoform 2 of Nucleobindin-2 OS=Homo sapiens GN=NUCB2	sp|P80303-2|NUCB2_HUMAN	0	0	5.6622	1.66386	-3.84534	8.93101	0.067967	tissue only
60S ribosomal protein L19 OS=Homo sapiens GN=RPL19 PE=1 SV=1	sp|P84098|RL19_HUMAN	0.318653	0.551924	5.45822	1.12436	-1.81997	8.99134	0.230792	tissue only
Fatty acid-binding protein, epidermal OS=Homo sapiens GN=FABP5 PE=1 SV=3	sp|Q01469|FABP5_HUMAN	0	0	14.474	8.35657	-5.1292	9.50108	0.000451041	tissue only
Cytoskeleton-associated protein 4 OS=Homo sapiens GN=CKAP4 PE=1 SV=2	sp|Q07065|CKAP4_HUMAN	0	0	6.8561	3.95837	-4.09898	9.02148	0.0354021	tissue only
Alpha-actinin-3 OS=Homo sapiens GN=ACTN3 PE=1 SV=2	sp|Q08043|ACTN3_HUMAN	0	0	3.809	2.19913	-3.31804	8.77151	0.256478	tissue only
Neuroblast differentiation-associated protein AHNAK OS=Homo sapiens GN=AHNAK PE=1 SV=2	sp|Q09666|AHNK_HUMAN	0	0	28.186	16.2732	-6.0667	10.0878	3.06226e-07	tissue only
Isoform Beta of Tripartite motif-containing protein 29 OS=Homo sapiens GN=TRIM29	sp|Q14134-2|TRI29_HUMAN	0	0	7.6179	4.3982	-4.24224	9.07757	0.0185804	tissue only
Isoform 3B of Desmocollin-3 OS=Homo sapiens GN=DSC3	sp|Q14574-2|DSC3_HUMAN	0	0	3.0472	1.7593	-3.03214	8.70137	0.256478	tissue only
Beta-actin-like protein 2 OS=Homo sapiens GN=ACTBL2 PE=1 SV=2	sp|Q562R1|ACTBL_HUMAN	0	0	24.377	14.0741	-5.86153	9.94815	2.6158e-06	tissue only
Isoform 2 of Keratin, type II cytoskeletal 80 OS=Homo sapiens GN=KRT80	sp|Q6KB66-2|K2C80_HUMAN	0	0	9.1415	5.27785	-4.49193	9.18342	0.00982423	tissue only
Suprabasin OS=Homo sapiens GN=SBSN PE=2 SV=2	sp|Q6UWP8|SBSN_HUMAN	0	0	3.809	2.19913	-3.31804	8.77151	0.256478	tissue only
F-box only protein 50 OS=Homo sapiens GN=NCCRP1 PE=1 SV=1	sp|Q6ZVX7|FBX50_HUMAN	0	0	4.64902	2.00121	-3.57931	8.84524	0.131505	tissue only
Isoform 2 of Myosin-14 OS=Homo sapiens GN=MYH14	sp|Q7Z406-2|MYH14_HUMAN	0	0	5.3326	3.07878	-3.76089	8.90207	0.067967	tissue only
Protein S100-A7A OS=Homo sapiens GN=S100A7A PE=1 SV=3	sp|Q86SG5|S1A7A_HUMAN	0	0	9.9033	5.71767	-4.60219	9.23348	0.00523218	tissue only
Isoform 1 of Protein POF1B OS=Homo sapiens GN=POF1B	sp|Q8WVV4-1|POF1B_HUMAN	0	0	9.1415	5.27785	-4.49193	9.18342	0.00982423	tissue only
Keratin, type I cuticular Ha5 OS=Homo sapiens GN=KRT35 PE=2 SV=5	sp|Q92764|KRT35_HUMAN	0.6373	1.10384	9.1415	5.27785	-1.71533	9.31058	0.124543	tissue only
Envoplakin OS=Homo sapiens GN=EVPL PE=1 SV=3	sp|Q92817|EVPL_HUMAN	0	0	13.712	7.91663	-5.05371	9.45989	0.000824079	tissue only
Phosphoglucomutase-2 OS=Homo sapiens GN=PGM2 PE=1 SV=4	sp|Q96G03|PGM2_HUMAN	0	0	3.0472	1.7593	-3.03214	8.70137	0.256478	tissue only
Gasdermin-A OS=Homo sapiens GN=GSDMA PE=1 SV=4	sp|Q96QA5|GSDMA_HUMAN	0	0	5.3326	3.07878	-3.76089	8.90207	0.067967	tissue only
Isoform 2 of Three prime repair exonuclease 2 OS=Homo sapiens GN=TREX2	sp|Q9BQ50-2|TREX2_HUMAN	0	0	3.0472	1.7593	-3.03214	8.70137	0.256478	tissue only
Death-inducer obliterator 1 OS=Homo sapiens GN=DIDO1 PE=1 SV=5	sp|Q9BTC0|DIDO1_HUMAN	0.206013	0.356826	6.2842	3.62818	-2.45185	9.03026	0.136332	tissue only
Small proline-rich protein 2G OS=Homo sapiens GN=SPRR2G PE=2 SV=1	sp|Q9BYE4|SPR2G_HUMAN	0	0	4.5708	2.63895	-3.55644	8.83831	0.131505	tissue only
Isoform 2 of Apoptosis inhibitor 5 OS=Homo sapiens GN=API5	sp|Q9BZZ5-2|API5_HUMAN	0.524667	0.484772	3.95841	0.899032	-0.827854	8.92461	0.695394	tissue only
Keratin, type I cytoskeletal 23 OS=Homo sapiens GN=KRT23 PE=1 SV=2	sp|Q9C075|K1C23_HUMAN	0	0	6.0943	3.51855	-3.93984	8.96304	0.0354021	tissue only
Calmodulin-like protein 5 OS=Homo sapiens GN=CALML5 PE=1 SV=2	sp|Q9NZT1|CALL5_HUMAN	0	0	3.0472	1.7593	-3.03214	8.70137	0.256478	tissue only
Interleukin-36 receptor antagonist protein OS=Homo sapiens GN=IL36RN PE=1 SV=1	sp|Q9UBH0|I36RA_HUMAN	0	0	3.0472	1.7593	-3.03214	8.70137	0.256478	tissue only
Isoform PKP3b of Plakophilin-3 OS=Homo sapiens GN=PKP3	sp|Q9Y446-2|PKP3_HUMAN	0	0	4.5708	2.63895	-3.55644	8.83831	0.131505	tissue only
Voltage-dependent anion-selective channel protein 2 OS=Homo sapiens GN=VDAC2 PE=2 SV=1	tr|B4DKM5|B4DKM5_HUMAN	0	0	3.0472	1.7593	-3.03214	8.70137	0.256478	tissue only
Myosin light polypeptide 6 (Fragment) OS=Homo sapiens GN=MYL6 PE=2 SV=1	tr|F8VPF3|F8VPF3_HUMAN	0	0	5.3326	3.07878	-3.76089	8.90207	0.067967	tissue only
SERPINB12 protein OS=Homo sapiens GN=SERPINB12 PE=2 SV=1	tr|Q3SYB4|Q3SYB4_HUMAN	0	0	3.809	2.19913	-3.31804	8.77151	0.256478	tissue only
COL14A1 protein OS=Homo sapiens GN=COL14A1 PE=2 SV=1	tr|Q4G0W3|Q4G0W3_HUMAN	0.250333	0.43359	3.93462	0.409035	-1.63901	8.85119	0.631395	tissue only
1: LogFC, logCPM, and PValue values were caculated with specutrum count of tissue+ biofilm vs tissue by R platform use use edgeR

## Sheet: Supplementary Table S2
Supplementary Table S2 for Proteomic profiling of host-biofilm interactions in an oral infection model resembling the periodontal pocket
Author list: Kai Bao, Georgios N. Belibasakis, Nathalie Selevsek, Jonas Grossmann, Nagihan Bostanci
Identified Proteins	Accession Number	Taxonomy	Quantitative Value (Normalized Total Spectral)				logFC1	logCPM1	PValue1	Comment
			Tissue + Biofilm		Biofilm
			Average (n=3)	Standard division	Average (n=3)	Standard division
serine protease [Fusobacterium nucleatum subsp. nucleatum ATCC 25586]	gi|19704758|ref|NP_604320.1|	Fusobacterium nucleatum	1.65814	0.622798	2.6341	2.41647	-1.81141	11.7047	0.115008	biofilm only
tryptophanase [Fusobacterium nucleatum subsp. nucleatum ATCC 25586]	gi|19705248|ref|NP_602743.1|	Fusobacterium nucleatum	0.206013	0.356826	27.953	22.4628	-6.40317	13.8438	1.25618e-21	biofilm only
hypothetical protein HMPREF9369_03143 [Fusobacterium nucleatum subsp. polymorphum F0401]	gi|511336377|gb|EPC08339.1|	Fusobacterium nucleatum	0.662367	0.622798	1.47177	1.28542	-1.02536	11.4557	0.690476	biofilm only
methionine gamma-lyase [Fusobacterium nucleatum subsp. vincentii 3_1_36A2]	gi|256718006|gb|EEU31562.1|	Fusobacterium nucleatum	0.206013	0.356826	2.10267	3.64193	-2.75202	11.4949	0.129206	biofilm only
N-acetyl sugar amidotransferase [Fusobacterium nucleatum subsp. vincentii 3_1_36A2]	gi|256719658|gb|EEU33213.1|	Fusobacterium nucleatum	0.250333	0.43359	3.57443	2.37319	-3.30174	11.807	0.00731439	biofilm only
terminase [Fusobacterium nucleatum]	gi|492592718|ref|WP_005897899.1|	Fusobacterium nucleatum	0.775	0.170234	5.0462	1.14236	-2.52423	12.1355	0.002996	biofilm only
putative lipoprotein [Prevotella intermedia 17]	gi|387133047|ref|YP_006299019.1|	Prevotella intermedia	0.412033	0.713663	10.8458	7.55104	-4.35339	12.7684	3.07878e-08	biofilm only
cleaved adhesin domain protein [Prevotella intermedia 17]	gi|387131650|ref|YP_006297623.1|	Prevotella intermedia	0	0	1.58277	2.74143	-3.77273	11.3196	0.0645126	biofilm only
DNA-binding protein HU [Streptococcus anginosus F0211]	gi|315187716|gb|EFU21470.1|	Streptococcus anginosus	0.824067	1.42733	2.04113	3.53535	-1.20193	11.6185	0.295322	biofilm only
NLPA lipoprotein [Streptococcus anginosus F0211]	gi|315188478|gb|EFU22192.1|	Streptococcus anginosus	0.81932	0.760266	2.5231	0.571196	-1.48787	11.7165	0.234746	biofilm only
oligopeptide-binding protein AmiA [Streptococcus anginosus F0211]	gi|315189621|gb|EFU23313.1|	Streptococcus anginosus	0.412033	0.713663	7.30933	1.89648	-3.79596	12.3897	1.07727e-05	biofilm only
phosphoglucomutase/phosphomannomutase, alpha/beta/alpha domain II [Streptococcus anginosus F0211]	gi|400372036|gb|EJP24985.1|	Streptococcus anginosus	0.412033	0.713663	7.19833	0.93057	-3.77597	12.3769	1.07727e-05	biofilm only
pyruvate kinase [Streptococcus anginosus F0211]	gi|315188366|gb|EFU22092.1|	Streptococcus anginosus	0.751	1.30077	8.16233	7.0786	-3.23639	12.5282	2.09612e-05	biofilm only
peroxiredoxin [Streptococcus anginosus F0211]	gi|315188976|gb|EFU22680.1|	Streptococcus anginosus	0	0	3.6239	3.21282	-4.91116	11.7714	0.00115878	biofilm only
arginine deiminase [Streptococcus anginosus F0211]	gi|315189065|gb|EFU22768.1|	Streptococcus anginosus	0	0	4.56423	3.14221	-5.23466	11.9396	0.000161593	biofilm only
phosphorylase, glycogen/starch/alpha-glucan family [Streptococcus anginosus F0211]	gi|315189372|gb|EFU23067.1|	Streptococcus anginosus	0	0	1.36077	2.35692	-3.5756	11.2629	0.127407	biofilm only
manganese ABC transporter substrate-binding lipoprotein [Streptococcus oralis ATCC 35037]	gi|291316379|gb|EFE56815.1|	Streptococcus oralis	0.81932	0.760266	6.93837	3.34435	-2.90567	12.3974	0.000441318	biofilm only
hypothetical protein HMPREF8579_0821 [Streptococcus oralis ATCC 35037]	gi|291316425|gb|EFE56861.1|	Streptococcus oralis	0.456347	0.40076	5.0462	1.14236	-3.1558	12.0874	0.000687273	biofilm only
phosphoenolpyruvate-protein phosphotransferase [Streptococcus oralis ATCC 35037]	gi|291316783|gb|EFE57219.1|	Streptococcus oralis	0.206013	0.356826	5.09567	4.44363	-3.98685	12.0584	8.42769e-05	biofilm only
glycine--tRNA ligase, beta subunit [Streptococcus oralis ATCC 35037]	gi|291316552|gb|EFE56988.1|	Streptococcus oralis	0.206013	0.356826	2.26313	2.38192	-2.85508	11.5325	0.0738342	biofilm only
phosphoglucomutase/phosphomannomutase, alpha/beta/alpha domain II [Streptococcus oralis ATCC 35037]	gi|291315874|gb|EFE56318.1|	Streptococcus oralis	0	0	7.87883	2.05612	-6.00504	12.4115	2.72217e-07	biofilm only
formate--tetrahydrofolate ligase [Streptococcus oralis ATCC 35037]	gi|291315895|gb|EFE56339.1|	Streptococcus oralis	0	0	3.09247	3.06216	-4.69048	11.667	0.00437216	biofilm only
L-lactate dehydrogenase [Streptococcus oralis ATCC 35037]	gi|291315962|gb|EFE56406.1|	Streptococcus oralis	0	0	2.26313	2.38192	-4.2579	11.4863	0.0166934	biofilm only
methionine--tRNA ligase [Streptococcus oralis ATCC 35037]	gi|291316006|gb|EFE56450.1|	Streptococcus oralis	0	0	2.4121	2.13988	-4.3464	11.5208	0.0166934	biofilm only
ribosomal protein L13 [Streptococcus oralis ATCC 35037]	gi|291316214|gb|EFE56650.1|	Streptococcus oralis	0	0	3.99487	0.800738	-5.04481	11.8388	0.000599183	biofilm only
ABC transporter, substrate-binding protein, family 5 [Streptococcus oralis ATCC 35037]	gi|291316219|gb|EFE56655.1|	Streptococcus oralis	0	0	2.94353	2.57083	-4.62092	11.6358	0.00437216	biofilm only
ATP synthase F1, alpha subunit [Streptococcus oralis ATCC 35037]	gi|291316737|gb|EFE57173.1|	Streptococcus oralis	0	0	1.36077	2.35692	-3.5756	11.2629	0.127407	biofilm only
hypothetical protein HMPREF8579_1205 [Streptococcus oralis ATCC 35037]	gi|291316809|gb|EFE57245.1|	Streptococcus oralis	0	0	5.1572	2.72918	-5.40045	12.0333	8.42769e-05	biofilm only
adenylosuccinate lyase [Streptococcus oralis ATCC 35037]	gi|291316861|gb|EFE57293.1|	Streptococcus oralis	0	0	3.46343	3.19921	-4.84541	11.7394	0.00224756	biofilm only
ribosomal protein S4 [Streptococcus oralis ATCC 35037]	gi|291316894|gb|EFE57326.1|	Streptococcus oralis	0	0	5.0462	1.14236	-5.37158	12.0165	8.42769e-05	biofilm only
glutamate--tRNA ligase [Streptococcus oralis ATCC 35037]	gi|291316941|gb|EFE57373.1|	Streptococcus oralis	0	0	2.6341	2.41647	-4.46371	11.5681	0.00853041	biofilm only
N-acetylglucosamine-6-phosphate deacetylase [Streptococcus oralis ATCC 35037]	gi|291316972|gb|EFE57402.1|	Streptococcus oralis	0	0	1.36077	2.35692	-3.5756	11.2629	0.127407	biofilm only
DNA-directed RNA polymerase, beta subunit [Streptococcus oralis ATCC 35037]	gi|291317137|gb|EFE57564.1|	Streptococcus oralis	0	0	5.8376	1.57374	-5.57656	12.1374	2.31168e-05	biofilm only
ribosomal protein L16 [Streptococcus oralis ATCC 35037]	gi|291317186|gb|EFE57613.1|	Streptococcus oralis	0	0	1.36077	2.35692	-3.5756	11.2629	0.127407	biofilm only
chaperonin GroL [Streptococcus oralis ATCC 35037]	gi|291317327|gb|EFE57753.1|	Streptococcus oralis	0	0	5.0462	1.14236	-5.37158	12.0165	8.42769e-05	biofilm only
hypothetical protein HMPREF8578_1185 [Streptococcus oralis ATCC 49296]	gi|315315004|gb|EFU63045.1|	Streptococcus oralis	0.662367	0.622798	5.09567	4.44363	-2.73737	12.1273	0.002996	biofilm only
Gram-positive signal peptide protein, YSIRK family [Streptococcus oralis ATCC 49296]	gi|315314256|gb|EFU62301.1|	Streptococcus oralis	0	0	17.6995	7.8891	-7.15809	13.2806	9.96443e-15	biofilm only
cell wall-binding repeat protein [Streptococcus oralis ATCC 49296]	gi|315314463|gb|EFU62507.1|	Streptococcus oralis	0	0	70.2143	7.5012	-9.13773	15.0559	8.38652e-45	biofilm only
metallo-beta-lactamase domain protein [Streptococcus oralis ATCC 49296]	gi|315314628|gb|EFU62671.1|	Streptococcus oralis	0	0	61.938	12.2949	-8.95614	14.8846	7.80815e-41	biofilm only
N-acetylmuramoyl-L-alanine amidase [Streptococcus oralis ATCC 49296]	gi|315314889|gb|EFU62930.1|	Streptococcus oralis	0	0	43.7333	4.42779	-8.4555	14.4182	2.33338e-31	biofilm only
KxYKxGKxW signal domain protein [Streptococcus oralis ATCC 49296]	gi|315314972|gb|EFU63013.1|	Streptococcus oralis	0	0	59.3917	8.16393	-8.90056	14.8309	1.11554e-39	biofilm only
Gram-positive signal peptide protein, YSIRK family [Streptococcus oralis ATCC 49296]	gi|315314978|gb|EFU63019.1|	Streptococcus oralis	0	0	7.03787	5.18178	-5.8412	12.3036	1.7975e-06	biofilm only
putative endo-beta-N-acetylglucosaminidase [Streptococcus oralis ATCC 49296]	gi|315315085|gb|EFU63126.1|	Streptococcus oralis	0	0	24.1797	4.00547	-7.6033	13.6568	3.51473e-19	biofilm only
pyruvate kinase [Streptococcus oralis ATCC 49296]	gi|315315140|gb|EFU63181.1|	Streptococcus oralis	0	0	18.193	3.59567	-7.19519	13.3118	5.70759e-15	biofilm only
50S ribosomal protein L4 [Streptococcus oralis ATCC 49296]	gi|315315314|gb|EFU63353.1|	Streptococcus oralis	0	0	2.83253	3.08732	-4.56962	11.6135	0.00437216	biofilm only
ABC transporter, substrate-binding protein, family 5 [Streptococcus oralis ATCC 49296]	gi|315315519|gb|EFU63558.1|	Streptococcus oralis	0	0	7.54567	8.23456	-5.94886	12.3731	5.09361e-07	biofilm only
cell wall-binding repeat protein [Streptococcus oralis ATCC 49296]	gi|315315547|gb|EFU63586.1|	Streptococcus oralis	0	0	3.99487	0.800738	-5.04481	11.8388	0.000599183	biofilm only
hypothetical protein HMPREF8578_0505 [Streptococcus oralis ATCC 49296]	gi|315315604|gb|EFU63642.1|	Streptococcus oralis	0	0	14.8787	2.31829	-6.90786	13.0785	1.64996e-12	biofilm only
hypothetical protein HMPREF8578_0264 [Streptococcus oralis ATCC 49296]	gi|315315955|gb|EFU63989.1|	Streptococcus oralis	0	0	20.6167	9.32915	-7.37677	13.4628	7.10917e-17	biofilm only
hypothetical protein HMPREF8578_0126 [Streptococcus oralis ATCC 49296]	gi|315316005|gb|EFU64038.1|	Streptococcus oralis	0	0	22.807	6.09782	-7.52545	13.5881	1.6953e-18	biofilm only
host cell surface-exposed lipoprotein [Streptococcus oralis SK610]	gi|383182200|gb|EIC74760.1|	Streptococcus oralis	0	0	28.1747	3.53357	-7.82327	13.8485	7.60395e-22	biofilm only
beta-N-acetylhexosaminidase [Streptococcus oralis Uo5]	gi|331267003|ref|YP_004326633.1|	Streptococcus oralis	0	0	2.6341	2.41647	-4.46371	11.5681	0.00853041	biofilm only
aminopeptidase [Streptococcus oralis Uo5]	gi|331266564|ref|YP_004326194.1|	Streptococcus oralis	0	0	3.4255	3.569	-4.82707	11.7305	0.00224756	biofilm only
peptidase propeptide and YPEB domain protein [Veillonella dispar ATCC 17748]	gi|237863471|gb|EEP64761.1|	Veillonella dispar	0	0	3.4255	3.569	-4.82707	11.7305	0.00224756	biofilm only
phosphoribosylformylglycinamidine synthase [Veillonella dispar ATCC 17748]	gi|237863555|gb|EEP64845.1|	Veillonella dispar	0	0	3.31447	1.36071	-4.78306	11.7097	0.00224756	biofilm only
conserved carboxylase domain protein [Veillonella dispar ATCC 17748]	gi|237863589|gb|EEP64879.1|	Veillonella dispar	0	0	7.19833	0.93057	-5.87563	12.3257	9.55595e-07	biofilm only
triose-phosphate isomerase [Veillonella dispar ATCC 17748]	gi|237864345|gb|EEP65635.1|	Veillonella dispar	0	0	2.15217	2.05019	-4.19113	11.4614	0.0166934	biofilm only
phosphopyruvate hydratase [Veillonella dispar ATCC 17748]	gi|237864347|gb|EEP65637.1|	Veillonella dispar	0	0	40.6293	11.3451	-8.347	14.3195	1.90968e-29	biofilm only
methylmalonyl-CoA mutase domain protein [Veillonella dispar ATCC 17748]	gi|237864401|gb|EEP65691.1|	Veillonella dispar	0	0	22.6083	5.14765	-7.50868	13.5749	2.87485e-18	biofilm only
methylmalonyl-CoA decarboxylase alpha subunit [Veillonella dispar ATCC 17748]	gi|237864405|gb|EEP65695.1|	Veillonella dispar	0	0	13.3575	8.0805	-6.74911	12.9548	1.69153e-11	biofilm only
threonine--tRNA ligase [Veillonella dispar ATCC 17748]	gi|237864478|gb|EEP65768.1|	Veillonella dispar	0	0	9.1901	4.03103	-6.22223	12.5618	2.27853e-08	biofilm only
malate/L-lactate dehydrogenase [Veillonella dispar ATCC 17748]	gi|237864978|gb|EEP66268.1|	Veillonella dispar	0	0	16.0903	4.64557	-7.02113	13.169	1.66719e-13	biofilm only
hydroxylamine reductase [Veillonella dispar ATCC 17748]	gi|237865062|gb|EEP66352.1|	Veillonella dispar	0	0	2.4121	2.13988	-4.3464	11.5208	0.0166934	biofilm only
DNA-directed RNA polymerase, beta subunit [Veillonella dispar ATCC 17748]	gi|237865086|gb|EEP66376.1|	Veillonella dispar	0	0	2.10267	3.64193	-4.15484	11.4475	0.0327666	biofilm only
translation elongation factor G [Veillonella dispar ATCC 17748]	gi|237865091|gb|EEP66381.1|	Veillonella dispar	0	0	7.24787	6.42572	-5.88955	12.3343	9.55595e-07	biofilm only
ketol-acid reductoisomerase [Veillonella dispar ATCC 17748]	gi|237865153|gb|EEP66443.1|	Veillonella dispar	0	0	2.26313	2.38192	-4.2579	11.4863	0.0166934	biofilm only
pyruvate synthase [Veillonella dispar ATCC 17748]	gi|237865195|gb|EEP66485.1|	Veillonella dispar	0	0	42.0017	4.58158	-8.39726	14.3648	3.22961e-30	biofilm only
aldehyde dehydrogenase (NAD) family protein [Veillonella dispar ATCC 17748]	gi|237865203|gb|EEP66493.1|	Veillonella dispar	0	0	1.58277	2.74143	-3.77273	11.3196	0.0645126	biofilm only
DNA-directed RNA polymerase, beta subunit [Campylobacter rectus RM3267]	gi|222879959|gb|EEF15048.1|	Campylobacter rectus	0	0	1.58277	2.74143	-3.77273	11.3196	0.0645126	biofilm only
aldehyde dehydrogenase [Fusobacterium nucleatum subsp. nucleatum ATCC 25586]	gi|19703789|ref|NP_603351.1|	Fusobacterium nucleatum	2.918	1.68376	1.84273	1.64279	0.630453	11.9706	0.434292	overlap
(3R)-hydroxymyristoyl-ACP dehydratase [Fusobacterium nucleatum subsp. nucleatum ATCC 25586]	gi|19703929|ref|NP_603491.1|	Fusobacterium nucleatum	3.76237	0.0581013	1.05133	1.82096	1.72452	11.9789	0.0629054	overlap
oxaloacetate decarboxylase [Fusobacterium nucleatum subsp. nucleatum ATCC 25586]	gi|19704711|ref|NP_604273.1|	Fusobacterium nucleatum	1.64339	0.767944	1.47177	1.28542	0.141713	11.6696	1	overlap
hypothetical protein FN1869 [Fusobacterium nucleatum subsp. nucleatum ATCC 25586]	gi|19705174|ref|NP_602669.1|	Fusobacterium nucleatum	4.1061	1.09449	5.50467	5.15021	-0.419875	12.6077	0.478272	overlap
DNA-directed RNA polymerase subunit beta [Fusobacterium nucleatum subsp. nucleatum ATCC 25586]	gi|19705327|ref|NP_602822.1|	Fusobacterium nucleatum	24.518	3.8745	1.47177	1.28542	3.94736	13.7458	8.41464e-15	overlap
formate C-acetyltransferase [Prevotella intermedia 17]	gi|387131941|ref|YP_006297914.1|	Prevotella intermedia	14.0587	5.50019	18.9237	13.6829	-0.42983	14.0411	0.21422	overlap
formate--tetrahydrofolate ligase [Prevotella intermedia 17]	gi|387132186|ref|YP_006298158.1|	Prevotella intermedia	7.80493	3.18287	1.05133	1.82096	2.74637	12.5197	0.000155982	overlap
putative phosphoserine transaminase [Prevotella intermedia 17]	gi|387133171|ref|YP_006299143.1|	Prevotella intermedia	4.7877	0.4654	5.0462	1.14236	-0.0732082	12.6305	1	overlap
basic membrane protein [Streptococcus anginosus F0211]	gi|315187857|gb|EFU21593.1|	Streptococcus anginosus	1.82433	1.05876	1.7317	1.5996	0.0679307	11.7572	1	overlap
phosphopyruvate hydratase [Streptococcus anginosus F0211]	gi|315187874|gb|EFU21610.1|	Streptococcus anginosus	5.59143	2.5184	51.674	8.54468	-3.18333	14.7759	8.08502e-21	overlap
translation elongation factor G [Streptococcus anginosus F0211]	gi|315188527|gb|EFU22237.1|	Streptococcus anginosus	2.94307	0.730556	21.2853	0.836495	-2.80721	13.6598	1.18816e-09	overlap
ornithine carbamoyltransferase [Streptococcus anginosus F0211]	gi|315189064|gb|EFU22767.1|	Streptococcus anginosus	1.85413	3.21145	10.8223	4.09205	-2.48397	12.8977	1.27757e-05	overlap
phosphopyruvate hydratase [Streptococcus oralis ATCC 35037]	gi|291315857|gb|EFE56301.1|	Streptococcus oralis	5.1794	1.95746	55.2483	10.679	-3.38499	14.8488	4.79768e-23	overlap
basic membrane protein [Streptococcus oralis ATCC 35037]	gi|291315991|gb|EFE56435.1|	Streptococcus oralis	5.63103	0.931767	9.46167	2.85522	-0.736303	13.0973	0.162568	overlap
ABC transporter, solute-binding protein [Streptococcus oralis ATCC 35037]	gi|291316921|gb|EFE57353.1|	Streptococcus oralis	3.669	1.1562	3.2035	0.855125	0.189604	12.2845	1	overlap
glyceraldehyde-3-phosphate dehydrogenase, type I [Streptococcus oralis ATCC 35037]	gi|291316951|gb|EFE57381.1|	Streptococcus oralis	7.0048	1.96704	25.1697	1.39754	-1.83463	14.0176	9.78369e-07	overlap
ABC transporter, substrate-binding protein, family 5 [Streptococcus oralis ATCC 49296]	gi|315314487|gb|EFU62531.1|	Streptococcus oralis	1.18702	0.586727	39.6277	3.97091	-4.92545	14.327	1.06519e-24	overlap
receptor family ligand-binding protein [Streptococcus oralis ATCC 49296]	gi|315314938|gb|EFU62979.1|	Streptococcus oralis	1.61937	1.51569	14.5077	2.01052	-3.07291	13.1717	9.89352e-08	overlap
translation elongation factor G [Streptococcus oralis ATCC 49296]	gi|315315493|gb|EFU63532.1|	Streptococcus oralis	3.9924	1.50861	31.7983	1.32946	-2.95917	14.1559	1.31992e-13	overlap
oligopeptide-binding protein AmiA [Streptococcus oralis ATCC 49296]	gi|315316036|gb|EFU64069.1|	Streptococcus oralis	1.13797	1.00659	23.017	1.99348	-4.19578	13.6581	5.74782e-14	overlap
hypothetical protein HMPREF9353_01195 [Treponema denticola F0402]	gi|325474429|gb|EGC77616.1|	Treponema denticola	1.04933	0.969537	2.94353	2.57083	-1.39035	11.8389	0.153704	overlap
fucose isomerase [Actinomyces oris]	gi|498300785|ref|WP_010614941.1|	Actinomyces oris	1.03007	1.78413	0	0	3.20132	11.1669	0.252404	tissue + biofilm only
chaperonin GroEL [Aggregatibacter actinomycetemcomitans D11S-1]	gi|261867303|ref|YP_003255225.1|	Aggregatibacter actinomycetemcomitans	1.00133	1.73436	0	0	3.17296	11.1626	0.252404	tissue + biofilm only
hypothetical protein HMPREF1767_01629 [Fusobacterium nucleatum CTI-6]	gi|551183097|gb|ERT46974.1|	Fusobacterium nucleatum	1.46137	1.29622	0	0	3.66239	11.2872	0.127407	tissue + biofilm only
elongation factor Tu [Fusobacterium nucleatum subsp. animalis 4_8]	gi|506959970|gb|AGM24338.1|	Fusobacterium nucleatum	6.18033	10.7047	0	0	5.62746	12.1719	2.31168e-05	tissue + biofilm only
glycyl-tRNA synthetase beta subunit [Fusobacterium nucleatum subsp. animalis ATCC 51191]	gi|339890813|gb|EGQ79883.1|	Fusobacterium nucleatum	1.00133	1.73436	0	0	3.17296	11.1626	0.252404	tissue + biofilm only
hypothetical protein HMPREF9942_01639 [Fusobacterium nucleatum subsp. animalis F0419]	gi|371959016|gb|EHO76713.1|	Fusobacterium nucleatum	1.16198	1.50934	0	0	3.36489	11.208	0.127407	tissue + biofilm only
DAK2 domain fusion protein YloV [Fusobacterium nucleatum subsp. animalis F0419]	gi|371959796|gb|EHO77471.1|	Fusobacterium nucleatum	1.03007	1.78413	0	0	3.20132	11.1669	0.252404	tissue + biofilm only
glutamate dehydrogenase, NAD-specific [Fusobacterium nucleatum subsp. nucleatum ATCC 23726]	gi|296154047|gb|EFG94852.1|	Fusobacterium nucleatum	1.39305	0.94017	0	0	3.59845	11.2688	0.127407	tissue + biofilm only
phosphate acetyltransferase [Fusobacterium nucleatum subsp. nucleatum ATCC 23726]	gi|296154460|gb|EFG95252.1|	Fusobacterium nucleatum	2.37407	1.17352	0	0	4.31748	11.5098	0.0166934	tissue + biofilm only
threonine--tRNA ligase [Fusobacterium nucleatum subsp. nucleatum ATCC 23726]	gi|296155341|gb|EFG96112.1|	Fusobacterium nucleatum	9.25553	1.92199	0	0	6.23559	12.5705	2.27853e-08	tissue + biofilm only
1,4-alpha-glucan branching enzyme [Fusobacterium nucleatum subsp. nucleatum ATCC 23726]	gi|296154192|gb|EFG94993.1|	Fusobacterium nucleatum	2.6244	0.954053	0.7914	1.37075	1.58084	11.7283	0.115008	tissue + biofilm only
seryl-tRNA synthetase [Fusobacterium nucleatum subsp. nucleatum ATCC 25586]	gi|161485661|ref|NP_603020.2|	Fusobacterium nucleatum	2.94307	0.730556	0	0	4.61526	11.634	0.00437216	tissue + biofilm only
fumarate reductase flavoprotein subunit [Fusobacterium nucleatum subsp. nucleatum ATCC 25586]	gi|19703402|ref|NP_602964.1|	Fusobacterium nucleatum	4.56243	1.47543	0	0	5.22658	11.9362	0.000161593	tissue + biofilm only
glycyl-tRNA synthetase subunit alpha [Fusobacterium nucleatum subsp. nucleatum ATCC 25586]	gi|19703421|ref|NP_602983.1|	Fusobacterium nucleatum	2.6244	0.954053	0	0	4.45591	11.5657	0.00853041	tissue + biofilm only
glycyl-tRNA synthetase subunit beta [Fusobacterium nucleatum subsp. nucleatum ATCC 25586]	gi|19703422|ref|NP_602984.1|	Fusobacterium nucleatum	5.03803	0.870082	0	0	5.37073	12.0165	8.42769e-05	tissue + biofilm only
ethanolamine ammonia-lyase heavy subunit [Fusobacterium nucleatum subsp. nucleatum ATCC 25586]	gi|19703431|ref|NP_602993.1|	Fusobacterium nucleatum	1.89372	0.819486	0	0	4.01108	11.3976	0.0327666	tissue + biofilm only
ethanolamine utilization protein EutL [Fusobacterium nucleatum subsp. nucleatum ATCC 25586]	gi|19703433|ref|NP_602995.1|	Fusobacterium nucleatum	1.4421	2.49779	0	0	3.63943	11.2795	0.127407	tissue + biofilm only
molecular chaperone DnaK [Fusobacterium nucleatum subsp. nucleatum ATCC 25586]	gi|19703464|ref|NP_603026.1|	Fusobacterium nucleatum	11.0367	0.484576	0	0	6.48374	12.7509	1.08528e-09	tissue + biofilm only
3-oxoacyl-ACP synthase [Fusobacterium nucleatum subsp. nucleatum ATCC 25586]	gi|19703493|ref|NP_603055.1|	Fusobacterium nucleatum	2.98737	0.11208	0	0	4.63761	11.644	0.00437216	tissue + biofilm only
3-oxoacyl-ACP synthase [Fusobacterium nucleatum subsp. nucleatum ATCC 25586]	gi|19703496|ref|NP_603058.1|	Fusobacterium nucleatum	9.28657	3.33825	0	0	6.22942	12.5681	4.21999e-08	tissue + biofilm only
enoyl-ACP reductase [Fusobacterium nucleatum subsp. nucleatum ATCC 25586]	gi|19703519|ref|NP_603081.1|	Fusobacterium nucleatum	1.66737	1.55955	0	0	3.83752	11.3401	0.0645126	tissue + biofilm only
glutaconate CoA-transferase subunit A [Fusobacterium nucleatum subsp. nucleatum ATCC 25586]	gi|19703547|ref|NP_603109.1|	Fusobacterium nucleatum	5.3374	1.31365	0	0	5.44813	12.0615	4.40772e-05	tissue + biofilm only
glutaconate CoA-transferase subunit B [Fusobacterium nucleatum subsp. nucleatum ATCC 25586]	gi|19703548|ref|NP_603110.1|	Fusobacterium nucleatum	7.25993	3.88977	0	0	5.87547	12.3274	1.7975e-06	tissue + biofilm only
glutaconyl-CoA decarboxylase subunit A [Fusobacterium nucleatum subsp. nucleatum ATCC 25586]	gi|19703549|ref|NP_603111.1|	Fusobacterium nucleatum	25.5027	4.1442	0	0	7.67856	13.7199	4.42195e-20	tissue + biofilm only
(R)-2-hydroxyglutaryl-CoA dehydratase subunit alpha [Fusobacterium nucleatum subsp. nucleatum ATCC 25586]	gi|19703552|ref|NP_603114.1|	Fusobacterium nucleatum	4.5421	1.99663	0	0	5.21748	11.9313	0.000310721	tissue + biofilm only
(R)-2-hydroxyglutaryl-CoA dehydratase subunit beta [Fusobacterium nucleatum subsp. nucleatum ATCC 25586]	gi|19703553|ref|NP_603115.1|	Fusobacterium nucleatum	6.27413	1.64364	0	0	5.67477	12.1985	6.41126e-06	tissue + biofilm only
formate acetyltransferase [Fusobacterium nucleatum subsp. nucleatum ATCC 25586]	gi|19703607|ref|NP_603169.1|	Fusobacterium nucleatum	18.2677	1.81692	0	0	7.2035	13.3164	3.27597e-15	tissue + biofilm only
transketolase subunit A [Fusobacterium nucleatum subsp. nucleatum ATCC 25586]	gi|19703639|ref|NP_603201.1|	Fusobacterium nucleatum	1.43735	0.452546	0	0	3.64167	11.2815	0.127407	tissue + biofilm only
cytoplasmic protein [Fusobacterium nucleatum subsp. nucleatum ATCC 25586]	gi|19703641|ref|NP_603203.1|	Fusobacterium nucleatum	1.68769	0.66434	0	0	3.85678	11.3467	0.0645126	tissue + biofilm only
histidyl-tRNA synthetase [Fusobacterium nucleatum subsp. nucleatum ATCC 25586]	gi|19703643|ref|NP_603205.1|	Fusobacterium nucleatum	2.71303	0.944857	0	0	4.50505	11.5865	0.00853041	tissue + biofilm only
aspartyl-tRNA synthetase [Fusobacterium nucleatum subsp. nucleatum ATCC 25586]	gi|19703644|ref|NP_603206.1|	Fusobacterium nucleatum	9.10353	2.89457	0	0	6.2029	12.5491	4.21999e-08	tissue + biofilm only
heat shock protein 90 [Fusobacterium nucleatum subsp. nucleatum ATCC 25586]	gi|19703666|ref|NP_603228.1|	Fusobacterium nucleatum	7.54977	1.58318	0	0	5.93911	12.3683	5.09361e-07	tissue + biofilm only
30S ribosomal protein S9 [Fusobacterium nucleatum subsp. nucleatum ATCC 25586]	gi|19703673|ref|NP_603235.1|	Fusobacterium nucleatum	3.875	0.851168	0	0	5.00248	11.8179	0.000599183	tissue + biofilm only
aspartate/aromatic aminotransferase [Fusobacterium nucleatum subsp. nucleatum ATCC 25586]	gi|19703677|ref|NP_603239.1|	Fusobacterium nucleatum	1.48169	0.682505	0	0	3.68376	11.294	0.127407	tissue + biofilm only
nicotinate phosphoribosyltransferase [Fusobacterium nucleatum subsp. nucleatum ATCC 25586]	gi|19703691|ref|NP_603253.1|	Fusobacterium nucleatum	2.53103	0.311643	0	0	4.40918	11.5468	0.00853041	tissue + biofilm only
ATP synthase F0F1 subunit alpha [Fusobacterium nucleatum subsp. nucleatum ATCC 25586]	gi|19703702|ref|NP_603264.1|	Fusobacterium nucleatum	7.1425	2.57595	0	0	5.85631	12.3144	1.7975e-06	tissue + biofilm only
phosphoacetylglucosamine mutase [Fusobacterium nucleatum subsp. nucleatum ATCC 25586]	gi|19703708|ref|NP_603270.1|	Fusobacterium nucleatum	7.4564	0.78541	0	0	5.92429	12.358	9.55595e-07	tissue + biofilm only
Iron(III)-binding protein [Fusobacterium nucleatum subsp. nucleatum ATCC 25586]	gi|19703717|ref|NP_603279.1|	Fusobacterium nucleatum	1.89372	0.819486	0	0	4.01108	11.3976	0.0327666	tissue + biofilm only
dipeptide-binding protein [Fusobacterium nucleatum subsp. nucleatum ATCC 25586]	gi|19703738|ref|NP_603300.1|	Fusobacterium nucleatum	5.1314	1.15412	0	0	5.39361	12.0298	8.42769e-05	tissue + biofilm only
50S ribosomal protein L19 [Fusobacterium nucleatum subsp. nucleatum ATCC 25586]	gi|19703772|ref|NP_603334.1|	Fusobacterium nucleatum	3.48697	1.95054	0	0	4.85601	11.7454	0.00115878	tissue + biofilm only
glucosamine--fructose-6-phosphate aminotransferase [Fusobacterium nucleatum subsp. nucleatum ATCC 25586]	gi|19703787|ref|NP_603349.1|	Fusobacterium nucleatum	5.88607	1.46106	0	0	5.58519	12.1433	1.21574e-05	tissue + biofilm only
lysyl-tRNA synthetase [Fusobacterium nucleatum subsp. nucleatum ATCC 25586]	gi|19703801|ref|NP_603363.1|	Fusobacterium nucleatum	3.05567	0.785969	0	0	4.66936	11.6582	0.00437216	tissue + biofilm only
transcription termination factor Rho [Fusobacterium nucleatum subsp. nucleatum ATCC 25586]	gi|19703811|ref|NP_603373.1|	Fusobacterium nucleatum	3.21263	1.47397	0	0	4.74262	11.6918	0.00224756	tissue + biofilm only
short chain dehydrogenase [Fusobacterium nucleatum subsp. nucleatum ATCC 25586]	gi|19703829|ref|NP_603391.1|	Fusobacterium nucleatum	2.91903	0.933396	0	0	4.60515	11.6296	0.00437216	tissue + biofilm only
acetyl-CoA acetyltransferase [Fusobacterium nucleatum subsp. nucleatum ATCC 25586]	gi|19703830|ref|NP_603392.1|	Fusobacterium nucleatum	6.11243	1.15426	0	0	5.64034	12.1769	1.21574e-05	tissue + biofilm only
arginase [Fusobacterium nucleatum subsp. nucleatum ATCC 25586]	gi|19703836|ref|NP_603398.1|	Fusobacterium nucleatum	5.84283	2.89588	0	0	5.57103	12.1351	2.31168e-05	tissue + biofilm only
D-lactate dehydrogenase [Fusobacterium nucleatum subsp. nucleatum ATCC 25586]	gi|19703846|ref|NP_603408.1|	Fusobacterium nucleatum	1.9177	1.16961	0	0	4.02685	11.4028	0.0327666	tissue + biofilm only
flavoprotein [Fusobacterium nucleatum subsp. nucleatum ATCC 25586]	gi|19703847|ref|NP_603409.1|	Fusobacterium nucleatum	1.39305	0.94017	0	0	3.59845	11.2688	0.127407	tissue + biofilm only
recombinase A [Fusobacterium nucleatum subsp. nucleatum ATCC 25586]	gi|19703882|ref|NP_603444.1|	Fusobacterium nucleatum	1.59431	0.862508	0	0	3.78366	11.3244	0.0645126	tissue + biofilm only
cytoplasmic protein [Fusobacterium nucleatum subsp. nucleatum ATCC 25586]	gi|19703914|ref|NP_603476.1|	Fusobacterium nucleatum	3.2377	0.461578	0	0	4.7499	11.6951	0.00224756	tissue + biofilm only
hypothetical protein FN0600 [Fusobacterium nucleatum subsp. nucleatum ATCC 25586]	gi|19703935|ref|NP_603497.1|	Fusobacterium nucleatum	1.36903	1.20228	0	0	3.57672	11.263	0.127407	tissue + biofilm only
glyceraldehyde 3-phosphate dehydrogenase [Fusobacterium nucleatum subsp. nucleatum ATCC 25586]	gi|19703987|ref|NP_603549.1|	Fusobacterium nucleatum	10.5123	0.00472582	0	0	6.41423	12.6996	1.98536e-09	tissue + biofilm only
hypothetical protein FN0653 [Fusobacterium nucleatum subsp. nucleatum ATCC 25586]	gi|19703988|ref|NP_603550.1|	Fusobacterium nucleatum	1.80033	0.517549	0	0	3.94591	11.3761	0.0645126	tissue + biofilm only
molecular chaperone GroEL [Fusobacterium nucleatum subsp. nucleatum ATCC 25586]	gi|19704010|ref|NP_603572.1|	Fusobacterium nucleatum	39.1377	5.38635	0	0	8.29991	14.2711	1.15304e-28	tissue + biofilm only
MarR family transcriptional regulator [Fusobacterium nucleatum subsp. nucleatum ATCC 25586]	gi|19704016|ref|NP_603578.1|	Fusobacterium nucleatum	1.43735	0.452546	0	0	3.64167	11.2815	0.127407	tissue + biofilm only
alanyl-tRNA synthetase [Fusobacterium nucleatum subsp. nucleatum ATCC 25586]	gi|19704032|ref|NP_603594.1|	Fusobacterium nucleatum	1.46137	1.29622	0	0	3.66239	11.2872	0.127407	tissue + biofilm only
methyltransferase [Fusobacterium nucleatum subsp. nucleatum ATCC 25586]	gi|19704036|ref|NP_603598.1|	Fusobacterium nucleatum	1.0744	1.26743	0	0	3.25739	11.1804	0.252404	tissue + biofilm only
hypothetical protein FN0721 [Fusobacterium nucleatum subsp. nucleatum ATCC 25586]	gi|19704056|ref|NP_603618.1|	Fusobacterium nucleatum	2.16803	0.824499	0	0	4.19433	11.4629	0.0327666	tissue + biofilm only
hypothetical protein FN0728 [Fusobacterium nucleatum subsp. nucleatum ATCC 25586]	gi|19704063|ref|NP_603625.1|	Fusobacterium nucleatum	1.57507	1.36844	0	0	3.76208	11.3168	0.0645126	tissue + biofilm only
aspartyl/glutamyl-tRNA amidotransferase subunit B [Fusobacterium nucleatum subsp. nucleatum ATCC 25586]	gi|19704088|ref|NP_603650.1|	Fusobacterium nucleatum	4.31103	1.8257	0	0	5.1486	11.894	0.000310721	tissue + biofilm only
cytoplasmic protein [Fusobacterium nucleatum subsp. nucleatum ATCC 25586]	gi|19704109|ref|NP_603671.1|	Fusobacterium nucleatum	3.14907	1.06486	0	0	4.70803	11.6757	0.00437216	tissue + biofilm only
acyl-CoA dehydrogenase [Fusobacterium nucleatum subsp. nucleatum ATCC 25586]	gi|19704118|ref|NP_603680.1|	Fusobacterium nucleatum	13.9557	0.496678	0	0	6.81938	13.0069	5.25934e-12	tissue + biofilm only
electron transfer flavoprotein subunit beta [Fusobacterium nucleatum subsp. nucleatum ATCC 25586]	gi|19704119|ref|NP_603681.1|	Fusobacterium nucleatum	6.11243	1.15426	0	0	5.64034	12.1769	1.21574e-05	tissue + biofilm only
electron transfer flavoprotein subunit alpha [Fusobacterium nucleatum subsp. nucleatum ATCC 25586]	gi|19704120|ref|NP_603682.1|	Fusobacterium nucleatum	5.77347	1.96298	0	0	5.55591	12.1258	2.31168e-05	tissue + biofilm only
urocanate hydratase [Fusobacterium nucleatum subsp. nucleatum ATCC 25586]	gi|19704127|ref|NP_603689.1|	Fusobacterium nucleatum	3.5611	1.76023	0	0	4.87712	11.7555	0.00224756	tissue + biofilm only
pyruvate phosphate dikinase [Fusobacterium nucleatum subsp. nucleatum ATCC 25586]	gi|19704131|ref|NP_603693.1|	Fusobacterium nucleatum	2.05542	1.45724	0	0	4.11954	11.4353	0.0327666	tissue + biofilm only
DNA-binding protein HU [Fusobacterium nucleatum subsp. nucleatum ATCC 25586]	gi|19704153|ref|NP_603715.1|	Fusobacterium nucleatum	3.21263	1.47397	0	0	4.74262	11.6918	0.00224756	tissue + biofilm only
8-amino-7-oxononanoate synthase [Fusobacterium nucleatum subsp. nucleatum ATCC 25586]	gi|19704184|ref|NP_603746.1|	Fusobacterium nucleatum	1.84939	1.10872	0	0	3.97733	11.3858	0.0645126	tissue + biofilm only
glycogen phosphorylase [Fusobacterium nucleatum subsp. nucleatum ATCC 25586]	gi|19704192|ref|NP_603754.1|	Fusobacterium nucleatum	3.1934	0.451079	0	0	4.72911	11.6854	0.00224756	tissue + biofilm only
phosphoribosylaminoimidazole carboxylase catalytic subunit [Fusobacterium nucleatum subsp. nucleatum ATCC 25586]	gi|19704324|ref|NP_603886.1|	Fusobacterium nucleatum	1.02533	0.446045	0	0	3.20208	11.1688	0.252404	tissue + biofilm only
3-hydroxybutyryl-CoA dehydrogenase [Fusobacterium nucleatum subsp. nucleatum ATCC 25586]	gi|19704354|ref|NP_603916.1|	Fusobacterium nucleatum	9.2818	2.34628	0	0	6.23441	12.5706	2.27853e-08	tissue + biofilm only
DNA-binding protein HU [Fusobacterium nucleatum subsp. nucleatum ATCC 25586]	gi|19704359|ref|NP_603921.1|	Fusobacterium nucleatum	4.5421	1.99663	0	0	5.21748	11.9313	0.000310721	tissue + biofilm only
neutrophil-activating protein A [Fusobacterium nucleatum subsp. nucleatum ATCC 25586]	gi|19704414|ref|NP_603976.1|	Fusobacterium nucleatum	2.71779	2.03444	0	0	4.501	11.5843	0.00853041	tissue + biofilm only
hypothetical protein FN1093 [Fusobacterium nucleatum subsp. nucleatum ATCC 25586]	gi|19704428|ref|NP_603990.1|	Fusobacterium nucleatum	1.84939	1.10872	0	0	3.97733	11.3858	0.0645126	tissue + biofilm only
50S ribosomal protein L21 [Fusobacterium nucleatum subsp. nucleatum ATCC 25586]	gi|19704452|ref|NP_604014.1|	Fusobacterium nucleatum	1.82433	1.05876	0	0	3.96251	11.3814	0.0645126	tissue + biofilm only
phosphoenolpyruvate carboxykinase [Fusobacterium nucleatum subsp. nucleatum ATCC 25586]	gi|19704455|ref|NP_604017.1|	Fusobacterium nucleatum	1.59905	1.29543	0	0	3.78102	11.3224	0.0645126	tissue + biofilm only
cytoplasmic protein [Fusobacterium nucleatum subsp. nucleatum ATCC 25586]	gi|19704473|ref|NP_604035.1|	Fusobacterium nucleatum	4.13007	1.30641	0	0	5.08602	11.861	0.000599183	tissue + biofilm only
glucosamine-6-phosphate deaminase [Fusobacterium nucleatum subsp. nucleatum ATCC 25586]	gi|19704478|ref|NP_604040.1|	Fusobacterium nucleatum	1.55	0.340447	0	0	3.74427	11.3121	0.0645126	tissue + biofilm only
hypothetical protein FN1144 [Fusobacterium nucleatum subsp. nucleatum ATCC 25586]	gi|19704479|ref|NP_604041.1|	Fusobacterium nucleatum	1.02533	0.446045	0	0	3.20208	11.1688	0.252404	tissue + biofilm only
aspartate aminotransferase [Fusobacterium nucleatum subsp. nucleatum ATCC 25586]	gi|19704487|ref|NP_604049.1|	Fusobacterium nucleatum	3.60543	1.16157	0	0	4.89602	11.7648	0.00115878	tissue + biofilm only
D-galactose-binding protein [Fusobacterium nucleatum subsp. nucleatum ATCC 25586]	gi|19704500|ref|NP_604062.1|	Fusobacterium nucleatum	2.16803	0.824499	0	0	4.19433	11.4629	0.0327666	tissue + biofilm only
L-lactate dehydrogenase [Fusobacterium nucleatum subsp. nucleatum ATCC 25586]	gi|19704504|ref|NP_604066.1|	Fusobacterium nucleatum	8.50453	2.76165	0	0	6.11341	12.4854	7.83552e-08	tissue + biofilm only
pyruvate-flavodoxin oxidoreductase [Fusobacterium nucleatum subsp. nucleatum ATCC 25586]	gi|19704505|ref|NP_604067.1|	Fusobacterium nucleatum	52.7153	5.70979	0	0	8.74044	14.6737	1.93652e-36	tissue + biofilm only
acetate kinase [Fusobacterium nucleatum subsp. nucleatum ATCC 25586]	gi|19704506|ref|NP_604068.1|	Fusobacterium nucleatum	3.35033	0.761263	0	0	4.79953	11.7184	0.00224756	tissue + biofilm only
hypothetical protein FN1252 [Fusobacterium nucleatum subsp. nucleatum ATCC 25586]	gi|19704587|ref|NP_604149.1|	Fusobacterium nucleatum	1.53073	1.5453	0	0	3.72224	11.3045	0.127407	tissue + biofilm only
hypothetical protein FN1253 [Fusobacterium nucleatum subsp. nucleatum ATCC 25586]	gi|19704588|ref|NP_604150.1|	Fusobacterium nucleatum	1.80033	0.517549	0	0	3.94591	11.3761	0.0645126	tissue + biofilm only
hypothetical protein FN1265 [Fusobacterium nucleatum subsp. nucleatum ATCC 25586]	gi|19704600|ref|NP_604162.1|	Fusobacterium nucleatum	1.09365	0.71174	0	0	3.28574	11.1885	0.252404	tissue + biofilm only
50S ribosomal protein L17 [Fusobacterium nucleatum subsp. nucleatum ATCC 25586]	gi|19704617|ref|NP_604179.1|	Fusobacterium nucleatum	1.73677	1.86526	0	0	3.89044	11.3567	0.0645126	tissue + biofilm only
DNA-directed RNA polymerase subunit alpha [Fusobacterium nucleatum subsp. nucleatum ATCC 25586]	gi|19704618|ref|NP_604180.1|	Fusobacterium nucleatum	6.81807	0.820025	0	0	5.79747	12.2754	1.7975e-06	tissue + biofilm only
30S ribosomal protein S4 [Fusobacterium nucleatum subsp. nucleatum ATCC 25586]	gi|19704619|ref|NP_604181.1|	Fusobacterium nucleatum	3.51203	0.443744	0	0	4.86249	11.7485	0.00115878	tissue + biofilm only
methionine aminopeptidase [Fusobacterium nucleatum subsp. nucleatum ATCC 25586]	gi|19704632|ref|NP_604194.1|	Fusobacterium nucleatum	1.29967	0.583055	0	0	3.51004	11.2452	0.127407	tissue + biofilm only
single-strand DNA binding protein [Fusobacterium nucleatum subsp. nucleatum ATCC 25586]	gi|19704639|ref|NP_604201.1|	Fusobacterium nucleatum	1.14272	1.24664	0	0	3.33775	11.1999	0.252404	tissue + biofilm only
acetoacetate metabolism regulatory protein AtoC [Fusobacterium nucleatum subsp. nucleatum ATCC 25586]	gi|19704656|ref|NP_604218.1|	Fusobacterium nucleatum	1.9871	1.86839	0	0	4.07317	11.4187	0.0327666	tissue + biofilm only
triosephosphate isomerase [Fusobacterium nucleatum subsp. nucleatum ATCC 25586]	gi|19704701|ref|NP_604263.1|	Fusobacterium nucleatum	1.0744	1.26743	0	0	3.25739	11.1804	0.252404	tissue + biofilm only
30S ribosomal protein S16 [Fusobacterium nucleatum subsp. nucleatum ATCC 25586]	gi|19704724|ref|NP_604286.1|	Fusobacterium nucleatum	1.93802	1.0266	0	0	4.0441	11.4092	0.0327666	tissue + biofilm only
pyruvate-flavodoxin oxidoreductase [Fusobacterium nucleatum subsp. nucleatum ATCC 25586]	gi|19704753|ref|NP_604315.1|	Fusobacterium nucleatum	22.7793	2.80472	0	0	7.52615	13.5859	1.6953e-18	tissue + biofilm only
flavoprotein [Fusobacterium nucleatum subsp. nucleatum ATCC 25586]	gi|19704755|ref|NP_604317.1|	Fusobacterium nucleatum	3.65447	2.72815	0	0	4.91017	11.7717	0.00115878	tissue + biofilm only
acyl-CoA dehydrogenase [Fusobacterium nucleatum subsp. nucleatum ATCC 25586]	gi|19704756|ref|NP_604318.1|	Fusobacterium nucleatum	13.206	2.34661	0	0	6.73685	12.9435	3.04391e-11	tissue + biofilm only
short chain dehydrogenase [Fusobacterium nucleatum subsp. nucleatum ATCC 25586]	gi|19704765|ref|NP_604327.1|	Fusobacterium nucleatum	1.0744	1.26743	0	0	3.25739	11.1804	0.252404	tissue + biofilm only
cell division protein FtsZ [Fusobacterium nucleatum subsp. nucleatum ATCC 25586]	gi|19704783|ref|NP_604345.1|	Fusobacterium nucleatum	1.34398	0.661246	0	0	3.55596	11.2581	0.127407	tissue + biofilm only
pyridoxal biosynthesis lyase PdxS [Fusobacterium nucleatum subsp. nucleatum ATCC 25586]	gi|19704795|ref|NP_604357.1|	Fusobacterium nucleatum	6.27893	3.67747	0	0	5.66983	12.1961	1.21574e-05	tissue + biofilm only
1-deoxy-D-xylulose-5-phosphate synthase [Fusobacterium nucleatum subsp. nucleatum ATCC 25586]	gi|19704796|ref|NP_604358.1|	Fusobacterium nucleatum	1.61833	1.10901	0	0	3.8024	11.33	0.0645126	tissue + biofilm only
adenine phosphoribosyltransferase [Fusobacterium nucleatum subsp. nucleatum ATCC 25586]	gi|19704815|ref|NP_604377.1|	Fusobacterium nucleatum	1.18702	0.586727	0	0	3.38904	11.2132	0.252404	tissue + biofilm only
dipeptide-binding protein [Fusobacterium nucleatum subsp. nucleatum ATCC 25586]	gi|19704855|ref|NP_602350.1|	Fusobacterium nucleatum	1.756	0.221861	0	0	3.91059	11.3642	0.0645126	tissue + biofilm only
electron transfer flavoprotein subunit alpha [Fusobacterium nucleatum subsp. nucleatum ATCC 25586]	gi|19704865|ref|NP_602360.1|	Fusobacterium nucleatum	3.60543	1.16157	0	0	4.89602	11.7648	0.00115878	tissue + biofilm only
electron transfer flavoprotein subunit beta [Fusobacterium nucleatum subsp. nucleatum ATCC 25586]	gi|19704866|ref|NP_602361.1|	Fusobacterium nucleatum	2.71303	0.944857	0	0	4.50505	11.5865	0.00853041	tissue + biofilm only
acyl-CoA dehydrogenase [Fusobacterium nucleatum subsp. nucleatum ATCC 25586]	gi|19704867|ref|NP_602362.1|	Fusobacterium nucleatum	13.867	1.40594	0	0	6.80752	12.9982	5.25934e-12	tissue + biofilm only
(S)-2-hydroxy-acid oxidase subunit D [Fusobacterium nucleatum subsp. nucleatum ATCC 25586]	gi|19704868|ref|NP_602363.1|	Fusobacterium nucleatum	13.4993	0.108214	0	0	6.77212	12.9699	9.4214e-12	tissue + biofilm only
(Fe-S)-binding protein [Fusobacterium nucleatum subsp. nucleatum ATCC 25586]	gi|19704871|ref|NP_602366.1|	Fusobacterium nucleatum	1.53073	1.5453	0	0	3.72224	11.3045	0.127407	tissue + biofilm only
(Fe-S)-binding protein [Fusobacterium nucleatum subsp. nucleatum ATCC 25586]	gi|19704872|ref|NP_602367.1|	Fusobacterium nucleatum	4.7877	0.4654	0	0	5.29837	11.9757	0.000161593	tissue + biofilm only
electron transfer flavoprotein-quinone oxidoreductase YdiS [Fusobacterium nucleatum subsp. nucleatum ATCC 25586]	gi|19704876|ref|NP_602371.1|	Fusobacterium nucleatum	11.7913	2.41543	0	0	6.57632	12.8205	3.26648e-10	tissue + biofilm only
elongation factor G [Fusobacterium nucleatum subsp. nucleatum ATCC 25586]	gi|19704878|ref|NP_602373.1|	Fusobacterium nucleatum	1.96679	2.62261	0	0	4.05626	11.4123	0.0327666	tissue + biofilm only
elongation factor Tu [Fusobacterium nucleatum subsp. nucleatum ATCC 25586]	gi|19704887|ref|NP_602382.1|	Fusobacterium nucleatum	23.692	2.02388	0	0	7.58198	13.6339	5.92778e-19	tissue + biofilm only
protein translation elongation factor G [Fusobacterium nucleatum subsp. nucleatum ATCC 25586]	gi|19704888|ref|NP_602383.1|	Fusobacterium nucleatum	19.2833	7.12159	0	0	7.26846	13.3736	1.08579e-15	tissue + biofilm only
30S ribosomal protein S7 [Fusobacterium nucleatum subsp. nucleatum ATCC 25586]	gi|19704889|ref|NP_602384.1|	Fusobacterium nucleatum	4.92433	1.55701	0	0	5.33879	11.9984	8.42769e-05	tissue + biofilm only
cytoplasmic protein [Fusobacterium nucleatum subsp. nucleatum ATCC 25586]	gi|19704940|ref|NP_602435.1|	Fusobacterium nucleatum	3.76237	0.0581013	0	0	4.9592	11.7961	0.00115878	tissue + biofilm only
30S ribosomal protein S2 [Fusobacterium nucleatum subsp. nucleatum ATCC 25586]	gi|19704941|ref|NP_602436.1|	Fusobacterium nucleatum	3.05567	0.785969	0	0	4.66936	11.6582	0.00437216	tissue + biofilm only
uridylate kinase [Fusobacterium nucleatum subsp. nucleatum ATCC 25586]	gi|19704943|ref|NP_602438.1|	Fusobacterium nucleatum	2.35005	1.20809	0	0	4.3048	11.505	0.0166934	tissue + biofilm only
30S ribosomal protein S5 [Fusobacterium nucleatum subsp. nucleatum ATCC 25586]	gi|19704948|ref|NP_602443.1|	Fusobacterium nucleatum	2.6244	0.954053	0	0	4.45591	11.5657	0.00853041	tissue + biofilm only
50S ribosomal protein L18 [Fusobacterium nucleatum subsp. nucleatum ATCC 25586]	gi|19704949|ref|NP_602444.1|	Fusobacterium nucleatum	2.2807	0.702798	0	0	4.26567	11.49	0.0166934	tissue + biofilm only
50S ribosomal protein L6 [Fusobacterium nucleatum subsp. nucleatum ATCC 25586]	gi|19704950|ref|NP_602445.1|	Fusobacterium nucleatum	3.37433	1.28714	0	0	4.80822	11.7225	0.00224756	tissue + biofilm only
50S ribosomal protein L5 [Fusobacterium nucleatum subsp. nucleatum ATCC 25586]	gi|19704953|ref|NP_602448.1|	Fusobacterium nucleatum	4.01743	1.87442	0	0	5.04525	11.8399	0.000599183	tissue + biofilm only
50S ribosomal protein L14 [Fusobacterium nucleatum subsp. nucleatum ATCC 25586]	gi|19704956|ref|NP_602451.1|	Fusobacterium nucleatum	1.84939	1.10872	0	0	3.97733	11.3858	0.0645126	tissue + biofilm only
30S ribosomal protein S3 [Fusobacterium nucleatum subsp. nucleatum ATCC 25586]	gi|19704960|ref|NP_602455.1|	Fusobacterium nucleatum	4.1744	0.667726	0	0	5.10261	11.8697	0.000599183	tissue + biofilm only
50S ribosomal protein L22 [Fusobacterium nucleatum subsp. nucleatum ATCC 25586]	gi|19704961|ref|NP_602456.1|	Fusobacterium nucleatum	1.84939	1.10872	0	0	3.97733	11.3858	0.0645126	tissue + biofilm only
50S ribosomal protein L2 [Fusobacterium nucleatum subsp. nucleatum ATCC 25586]	gi|19704963|ref|NP_602458.1|	Fusobacterium nucleatum	3.899	1.74916	0	0	5.00989	11.8217	0.000599183	tissue + biofilm only
50S ribosomal protein L4 [Fusobacterium nucleatum subsp. nucleatum ATCC 25586]	gi|19704965|ref|NP_602460.1|	Fusobacterium nucleatum	2.84967	0.850714	0	0	4.57375	11.616	0.00437216	tissue + biofilm only
50S ribosomal protein L3 [Fusobacterium nucleatum subsp. nucleatum ATCC 25586]	gi|19704966|ref|NP_602461.1|	Fusobacterium nucleatum	1.18702	0.586727	0	0	3.38904	11.2132	0.252404	tissue + biofilm only
LPS biosynthesis protein WbpG [Fusobacterium nucleatum subsp. nucleatum ATCC 25586]	gi|19705000|ref|NP_602495.1|	Fusobacterium nucleatum	6.9067	1.16623	0	0	5.81888	12.2888	1.7975e-06	tissue + biofilm only
N-acetylneuraminate synthase [Fusobacterium nucleatum subsp. nucleatum ATCC 25586]	gi|19705005|ref|NP_602500.1|	Fusobacterium nucleatum	1.32473	1.2456	0	0	3.53157	11.2502	0.127407	tissue + biofilm only
UDP-4-dehydro-6-deoxy-2-acetamido-D-glucose 4-reductase [Fusobacterium nucleatum subsp. nucleatum ATCC 25586]	gi|19705010|ref|NP_602505.1|	Fusobacterium nucleatum	5.19973	0.39443	0	0	5.41266	12.0408	4.40772e-05	tissue + biofilm only
polynucleotide phosphorylase [Fusobacterium nucleatum subsp. nucleatum ATCC 25586]	gi|19705029|ref|NP_602524.1|	Fusobacterium nucleatum	17.1347	4.58809	0	0	7.10394	13.2368	3.05589e-14	tissue + biofilm only
hypothetical protein FN1719 [Fusobacterium nucleatum subsp. nucleatum ATCC 25586]	gi|19705040|ref|NP_602535.1|	Fusobacterium nucleatum	2.7861	1.88035	0	0	4.5357	11.5991	0.00853041	tissue + biofilm only
enolase [Fusobacterium nucleatum subsp. nucleatum ATCC 25586]	gi|19705083|ref|NP_602578.1|	Fusobacterium nucleatum	21.9067	7.26862	0	0	7.45228	13.5279	1.41755e-17	tissue + biofilm only
pyruvate kinase [Fusobacterium nucleatum subsp. nucleatum ATCC 25586]	gi|19705084|ref|NP_602579.1|	Fusobacterium nucleatum	1.96203	0.487039	0	0	4.05953	11.4144	0.0327666	tissue + biofilm only
hypothetical protein FN1792 [Fusobacterium nucleatum subsp. nucleatum ATCC 25586]	gi|19705097|ref|NP_602592.1|	Fusobacterium nucleatum	1.48169	0.682505	0	0	3.68376	11.294	0.127407	tissue + biofilm only
phosphoenolpyruvate-protein phosphotransferase [Fusobacterium nucleatum subsp. nucleatum ATCC 25586]	gi|19705098|ref|NP_602593.1|	Fusobacterium nucleatum	2.4627	0.546112	0	0	4.37114	11.5314	0.0166934	tissue + biofilm only
hypothetical protein FN1836 [Fusobacterium nucleatum subsp. nucleatum ATCC 25586]	gi|19705141|ref|NP_602636.1|	Fusobacterium nucleatum	2.71197	1.79943	0	0	4.50681	11.5874	0.00853041	tissue + biofilm only
glycerol kinase [Fusobacterium nucleatum subsp. nucleatum ATCC 25586]	gi|19705144|ref|NP_602639.1|	Fusobacterium nucleatum	2.80642	1.60272	0	0	4.54865	11.6049	0.00853041	tissue + biofilm only
butyrate-acetoacetate CoA-transferase subunit B [Fusobacterium nucleatum subsp. nucleatum ATCC 25586]	gi|19705161|ref|NP_602656.1|	Fusobacterium nucleatum	1.32473	1.2456	0	0	3.53157	11.2502	0.127407	tissue + biofilm only
acetoacetate:butyrate/acetate coenzyme A transferase [Fusobacterium nucleatum subsp. nucleatum ATCC 25586]	gi|19705162|ref|NP_602657.1|	Fusobacterium nucleatum	1.1187	0.984688	0	0	3.31145	11.1938	0.252404	tissue + biofilm only
major outer membrane protein [Fusobacterium nucleatum subsp. nucleatum ATCC 25586]	gi|19705164|ref|NP_602659.1|	Fusobacterium nucleatum	1.59905	1.29543	0	0	3.78102	11.3224	0.0645126	tissue + biofilm only
L-beta-lysine 5,6-aminomutase subunit alpha [Fusobacterium nucleatum subsp. nucleatum ATCC 25586]	gi|19705168|ref|NP_602663.1|	Fusobacterium nucleatum	2.87473	0.90515	0	0	4.58233	11.6195	0.00437216	tissue + biofilm only
lysine 2,3-aminomutase [Fusobacterium nucleatum subsp. nucleatum ATCC 25586]	gi|19705171|ref|NP_602666.1|	Fusobacterium nucleatum	12.8715	4.93304	0	0	6.69144	12.9104	5.49009e-11	tissue + biofilm only
Zn-dependent alcohol dehydrogenase [Fusobacterium nucleatum subsp. nucleatum ATCC 25586]	gi|19705172|ref|NP_602667.1|	Fusobacterium nucleatum	2.6687	0.656824	0	0	4.48065	11.5761	0.00853041	tissue + biofilm only
hypothetical protein FN1910 [Fusobacterium nucleatum subsp. nucleatum ATCC 25586]	gi|19705215|ref|NP_602710.1|	Fusobacterium nucleatum	4.95519	3.85719	0	0	5.33579	11.9974	0.000161593	tissue + biofilm only
ATP-dependent chaperone ClpB [Fusobacterium nucleatum subsp. nucleatum ATCC 25586]	gi|19705246|ref|NP_602741.1|	Fusobacterium nucleatum	34.841	3.06208	0	0	8.13952	14.124	2.89185e-26	tissue + biofilm only
hypothetical protein FN1965 [Fusobacterium nucleatum subsp. nucleatum ATCC 25586]	gi|19705261|ref|NP_602756.1|	Fusobacterium nucleatum	3.3551	1.41029	0	0	4.79511	11.7161	0.00224756	tissue + biofilm only
alkyl hydroperoxide reductase [Fusobacterium nucleatum subsp. nucleatum ATCC 25586]	gi|19705279|ref|NP_602774.1|	Fusobacterium nucleatum	9.94787	2.63062	0	0	6.32834	12.6386	6.69273e-09	tissue + biofilm only
glutaredoxin-like protein [Fusobacterium nucleatum subsp. nucleatum ATCC 25586]	gi|19705280|ref|NP_602775.1|	Fusobacterium nucleatum	11.9459	3.34636	0	0	6.59968	12.8371	1.79844e-10	tissue + biofilm only
tyrosine phenol-lyase [Fusobacterium nucleatum subsp. nucleatum ATCC 25586]	gi|19705284|ref|NP_602779.1|	Fusobacterium nucleatum	10.9946	4.59976	0	0	6.47286	12.7439	1.08528e-09	tissue + biofilm only
trigger factor,PPIase [Fusobacterium nucleatum subsp. nucleatum ATCC 25586]	gi|19705313|ref|NP_602808.1|	Fusobacterium nucleatum	13.4153	3.50172	0	0	6.75509	12.9586	1.69153e-11	tissue + biofilm only
translation initiation factor IF-2 [Fusobacterium nucleatum subsp. nucleatum ATCC 25586]	gi|19705316|ref|NP_602811.1|	Fusobacterium nucleatum	3.44373	0.499233	0	0	4.83471	11.7351	0.00224756	tissue + biofilm only
DNA-directed RNA polymerase subunit beta' [Fusobacterium nucleatum subsp. nucleatum ATCC 25586]	gi|19705326|ref|NP_602821.1|	Fusobacterium nucleatum	13.5389	7.5663	0	0	6.7574	12.9629	1.69153e-11	tissue + biofilm only
50S ribosomal protein L12 [Fusobacterium nucleatum subsp. nucleatum ATCC 25586]	gi|19705328|ref|NP_602823.1|	Fusobacterium nucleatum	1.756	0.221861	0	0	3.91059	11.3642	0.0645126	tissue + biofilm only
50S ribosomal protein L10 [Fusobacterium nucleatum subsp. nucleatum ATCC 25586]	gi|19705329|ref|NP_602824.1|	Fusobacterium nucleatum	3.05567	0.785969	0	0	4.66936	11.6582	0.00437216	tissue + biofilm only
50S ribosomal protein L1 [Fusobacterium nucleatum subsp. nucleatum ATCC 25586]	gi|19705330|ref|NP_602825.1|	Fusobacterium nucleatum	2.76209	1.69814	0	0	4.52499	11.5946	0.00853041	tissue + biofilm only
50S ribosomal protein L17 [Fusobacterium nucleatum subsp. nucleatum ATCC 25586]	gi|19705331|ref|NP_602826.1|	Fusobacterium nucleatum	1.18702	0.586727	0	0	3.38904	11.2132	0.252404	tissue + biofilm only
UDP-glucose 4-epimerase [Fusobacterium nucleatum subsp. nucleatum ATCC 25586]	gi|19705399|ref|NP_602894.1|	Fusobacterium nucleatum	1.2361	2.14099	0	0	3.4371	11.2243	0.252404	tissue + biofilm only
DNA gyrase subunit A [Fusobacterium nucleatum subsp. nucleatum ATCC 25586]	gi|19705415|ref|NP_602910.1|	Fusobacterium nucleatum	6.29337	0.355574	0	0	5.68399	12.2037	6.41126e-06	tissue + biofilm only
ATP synthase F0F1 subunit beta [Fusobacterium nucleatum subsp. nucleatum ATCC 25586]	gi|19703700|ref|NP_603262.1|	Fusobacterium nucleatum	5.8225	3.5216	0	0	5.56336	12.1307	2.31168e-05	tissue + biofilm only
inosine-5'-monophosphate dehydrogenase [Fusobacterium nucleatum subsp. nucleatum ATCC 25586]	gi|19704566|ref|NP_604128.1|	Fusobacterium nucleatum	12.0223	2.57957	0	0	6.60017	12.8394	1.79844e-10	tissue + biofilm only
hydroxylamine reductase [Fusobacterium nucleatum subsp. nucleatum ATCC 25586]	gi|161485659|ref|NP_603581.2|	Fusobacterium nucleatum	5.63573	1.8328	0.680367	1.17843	2.83254	12.2052	0.00100705	tissue + biofilm only
flavodoxin FldA [Fusobacterium nucleatum subsp. nucleatum ATCC 25586]	gi|19703807|ref|NP_603369.1|	Fusobacterium nucleatum	2.37407	1.17352	0.7914	1.37075	1.44241	11.6785	0.185967	tissue + biofilm only
elongation factor G [Fusobacterium nucleatum subsp. vincentii 3_1_36A2]	gi|256718300|gb|EEU31856.1|	Fusobacterium nucleatum	14.3977	4.38813	0	0	6.85418	13.0366	2.94252e-12	tissue + biofilm only
50S ribosomal protein L24 [Fusobacterium nucleatum subsp. vincentii 3_1_36A2]	gi|256719615|gb|EEU33170.1|	Fusobacterium nucleatum	3.51203	0.443744	0	0	4.86249	11.7485	0.00115878	tissue + biofilm only
thioredoxin-disulfide reductase [Fusobacterium nucleatum subsp. vincentii 3_1_36A2]	gi|256719743|gb|EEU33298.1|	Fusobacterium nucleatum	8.61943	1.91137	0	0	6.13024	12.4975	7.83552e-08	tissue + biofilm only
asparaginyl-tRNA synthetase [Fusobacterium nucleatum subsp. vincentii 3_1_36A2]	gi|256717932|gb|EEU31489.1|	Fusobacterium nucleatum	4.42473	0.564703	0	0	5.18493	11.9135	0.000310721	tissue + biofilm only
alanyl-tRNA synthase [Fusobacterium nucleatum]	gi|492592547|ref|WP_005897801.1|	Fusobacterium nucleatum	1.2804	1.61169	0	0	3.48504	11.2373	0.127407	tissue + biofilm only
glutamate formiminotransferase [Fusobacterium nucleatum]	gi|492592696|ref|WP_005897888.1|	Fusobacterium nucleatum	1.43735	0.452546	0	0	3.64167	11.2815	0.127407	tissue + biofilm only
hypothetical protein HMPREF1988_00932 [Porphyromonas gingivalis F0185]	gi|543980118|gb|ERJ83904.1|	Porphyromonas gingivalis	1.13797	1.00659	0	0	3.33901	11.2019	0.127407	tissue + biofilm only
glycine hydroxymethyltransferase [Prevotella intermedia 17]	gi|387131687|ref|YP_006297660.1|	Prevotella intermedia	3.28677	1.5359	0	0	4.76607	11.7025	0.00224756	tissue + biofilm only
phosphoenolpyruvate carboxykinase [Prevotella intermedia 17]	gi|387132306|ref|YP_006298278.1|	Prevotella intermedia	3.28307	3.38363	0	0	4.76863	11.7038	0.00224756	tissue + biofilm only
pyridoxal 5'-phosphate synthase, synthase subunit Pdx1 [Prevotella intermedia 17]	gi|387132655|ref|YP_006298627.1|	Prevotella intermedia	3.08549	3.22713	0	0	4.67291	11.6594	0.00437216	tissue + biofilm only
translation elongation factor Tu [Prevotella intermedia 17]	gi|387132893|ref|YP_006298865.1|	Prevotella intermedia	2.98737	0.11208	0	0	4.63761	11.644	0.00437216	tissue + biofilm only
putative saccharopine dehydrogenase [Prevotella intermedia 17]	gi|387132994|ref|YP_006298966.1|	Prevotella intermedia	2.4627	0.546112	0	0	4.37114	11.5314	0.0166934	tissue + biofilm only
asparagine--tRNA ligase [Prevotella intermedia 17]	gi|387133018|ref|YP_006298990.1|	Prevotella intermedia	1.39305	0.94017	0	0	3.59845	11.2688	0.127407	tissue + biofilm only
carboxylase domain protein [Prevotella intermedia 17]	gi|387133068|ref|YP_006299040.1|	Prevotella intermedia	1.57507	1.36844	0	0	3.76208	11.3168	0.0645126	tissue + biofilm only
glyceraldehyde-3-phosphate dehydrogenase, type I [Prevotella intermedia 17]	gi|387133211|ref|YP_006299183.1|	Prevotella intermedia	2.507	1.08119	0	0	4.39732	11.5421	0.00853041	tissue + biofilm only
pyruvate flavodoxin/ferredoxin oxidoreductase, thiamine diP-binding domain protein [Prevotella intermedia 17]	gi|387133278|ref|YP_006299250.1|	Prevotella intermedia	1.61937	1.51569	0	0	3.80091	11.3291	0.0645126	tissue + biofilm only
hydroxylamine reductase [Prevotella intermedia 17]	gi|387133372|ref|YP_006299344.1|	Prevotella intermedia	6.95573	0.400452	0	0	5.82447	12.293	1.7975e-06	tissue + biofilm only
pyruvate synthase [Prevotella intermedia 17]	gi|387133429|ref|YP_006299401.1|	Prevotella intermedia	3.5814	1.44862	0	0	4.88792	11.7608	0.00115878	tissue + biofilm only
ABC transporter, solute-binding protein [Streptococcus anginosus F0211]	gi|315189374|gb|EFU23069.1|	Streptococcus anginosus	3.46297	1.48455	0	0	4.84763	11.7414	0.00115878	tissue + biofilm only
ABC transporter, solute-binding protein [Streptococcus oralis ATCC 35037]	gi|291315585|gb|EFE56035.1|	Streptococcus oralis	4.7434	0.221455	0	0	5.28369	11.9676	0.000161593	tissue + biofilm only
ABC transporter, solute-binding protein [Streptococcus oralis ATCC 49296]	gi|315315625|gb|EFU63663.1|	Streptococcus oralis	6.45507	1.09903	0	0	5.71739	12.2249	6.41126e-06	tissue + biofilm only
hypothetical protein HMPREF8578_1505 [Streptococcus oralis ATCC 49296]	gi|315314777|gb|EFU62819.1|	Streptococcus oralis	1.06965	1.13079	0.680367	1.17843	0.567733	11.3648	1	tissue + biofilm only
1: LogFC, logCPM, and PValue values were caculated with specutrum count of tissue+ biofilm vs tissue by R platform use use edgeR

## Sheet: Supplementary Table S3
Supplementary Table S3 for Proteomic profiling of host-biofilm interactions in an oral infection model resembling the periodontal pocket
Author list: Kai Bao, Georgios N. Belibasakis, Nathalie Selevsek, Jonas Grossmann, Nagihan Bostanci
Enrichment by GO Processes
#	Processes	Network Objects from Active Data
1	epidermis development	Annexin I, E-FABP, Fatty acid-binding protein, SPRR1B, SPRR2E, PPL(periplakin), Envoplakin, IBP, SPRR2A, Involucrin, S100A7, Keratin HB4, TGM1, IBP5, SPRR1A
2	antigen processing and presentation of endogenous peptide antigen via MHC class I via ER pathway, TAP-independent	MHC class I, HLA-Cw4, HLA-Cw3, HLA-Cw6, HLA-C, HLA-Cw7
3	skin development	Annexin I, E-FABP, Fatty acid-binding protein, SPRR1B, SPRR2E, PPL(periplakin), Envoplakin, IBP, SPRR2A, Involucrin, S100A7, Keratin HB4, TGM1, IBP5, SPRR1A
4	keratinocyte differentiation	Annexin I, SPRR1B, SPRR2E, PPL(periplakin), Envoplakin, SPRR2A, Involucrin, S100A7, TGM1, SPRR1A
5	antigen processing and presentation of exogenous peptide antigen via MHC class I, TAP-independent	MHC class I, HLA-Cw4, HLA-Cw3, HLA-Cw6, HLA-C, HLA-Cw7
6	antigen processing and presentation of endogenous peptide antigen via MHC class I via ER pathway	MHC class I, HLA-Cw4, HLA-Cw3, HLA-Cw6, HLA-C, HLA-Cw7
7	keratinization	SPRR1B, SPRR2E, PPL(periplakin), Envoplakin, SPRR2A, Involucrin, TGM1, SPRR1A
8	antigen processing and presentation of endogenous peptide antigen via MHC class I	MHC class I, HLA-Cw4, HLA-Cw3, HLA-Cw6, HLA-C, HLA-Cw7
9	antigen processing and presentation of endogenous peptide antigen	MHC class I, HLA-Cw4, HLA-Cw3, HLA-Cw6, HLA-C, HLA-Cw7
10	antigen processing and presentation of endogenous antigen	MHC class I, HLA-Cw4, HLA-Cw3, HLA-Cw6, HLA-C, HLA-Cw7
Enrichment by Process Networks
#	Networks	Network Objects from Active Data
1	Cytoskeleton_Intermediate filaments	PPL(periplakin), Envoplakin, Lamin A/C, Plectin 1, Epiplakin, Lamin B, Lamin B1
2	Protein folding_Response to unfolded proteins	HSP60, Calreticulin, VCP, HSP105, HSP27
3	Immune response_Phagosome in antigen presentation	Cofilin, ERp72, Calreticulin, VCP, MHC class I, HLA-Cw3, HLA-C
4	Apoptosis_Apoptotic nucleus	Galectin-7, IBP3, Lamin A/C, Lamin B, Lamin B1
5	Inflammation_NK cell cytotoxicity	Lamin A/C, Calreticulin, MHC class I, HLA-C, Lamin B
6	Proliferation_Negative regulation of cell proliferation	IBP, IBP3, IBP4, IBP2, IBP5
7	Signal transduction_Androgen receptor nuclear signaling	IBP3, Calreticulin, STAT3, IBP5
8	Immune response_Antigen presentation	Calreticulin, STAT3, MHC class I, HLA-Cw3, HLA-C
9	Cell adhesion_Cell-matrix interactions	Galectin-7, TSG-6, Fibrillin, Fibrillin 1, Fibrillin 2
10	Inflammation_IL-13 signaling pathway	SCCA-2, STAT3, SCCA-1

## Sheet: Supplementary Table S4
Supplementary Table S4 for Proteomic profiling of host-biofilm interactions in an oral infection model resembling the periodontal pocket
Author list: Kai Bao, Georgios N. Belibasakis, Nathalie Selevsek, Jonas Grossmann, Nagihan Bostanci
				# Nodes
	#	Name	GO processes	Total	Seed	Pathways	p-Value	zScore	gScore
	1	Calreticulin, AP-2 alpha subunits, AHNAK, LTBP2, SPRR1A	regulation of response to stress (58.3%; 1.353e-21),	51	14	1	8.89e-32	65.34	66.59
			cellular response to chemical stimulus (70.8%; 2.911e-18),
			regulation of defense response (43.8%; 4.886e-18),
			regulation of response to stimulus (75.0%; 1.138e-16),
			immune system process (64.6%; 1.744e-16)
	2	Plectin 1, hnRNP K, Envoplakin, TGM1, SPRR1B	toll-like receptor TLR6:TLR2 signaling pathway (34.8%; 1.755e-26),	50	13	0	4.3e-29	60.65	60.65
			toll-like receptor TLR1:TLR2 signaling pathway (34.8%; 1.755e-26),
			toll-like receptor 2 signaling pathway (34.8%; 2.467e-26),
			toll-like receptor 4 signaling pathway (37.0%; 2.529e-26),
			MyD88-dependent toll-like receptor signaling pathway (34.8%; 1.421e-25)
	3	IDE, Kappa chain (Ig light chain), Cofilin, MNDA, MHC class I	antigen processing and presentation of endogenous peptide antigen via MHC class I via ER pathway (36.7%; 5.632e-44),	50	12	0	1.41e-26	56.54	56.54
			antigen processing and presentation of endogenous peptide antigen via MHC class I (36.7%; 4.031e-42),
			antigen processing and presentation of endogenous peptide antigen via MHC class I via ER pathway, TAP-independent (32.7%; 4.758e-41),
			antigen processing and presentation of endogenous peptide antigen (36.7%; 5.470e-41),
			antigen processing and presentation of endogenous antigen (36.7%; 2.550e-40)
	4	TRIM29, S100A7A, TSG-6, SPRR2A, IBP4	regulation of fatty acid metabolic process (29.3%; 9.588e-18),	50	8	0	2.65e-17	41.68	41.68
			inflammatory response (43.9%; 4.281e-17),
			positive regulation of lipid metabolic process (29.3%; 1.333e-15),
			regulation of fatty acid biosynthetic process (22.0%; 2.591e-15),
			regulation of lipid biosynthetic process (29.3%; 4.219e-15)
	5	hnRNP A1, Importin (karyopherin)-beta, Cofilin, non-muscle, Karyopherin beta-3, hnRNP A2	establishment of protein localization to organelle (45.2%; 4.192e-16),	50	7	0	2.18e-14	33.96	33.96
			protein targeting (45.2%; 4.568e-15),
			cytoplasmic transport (51.6%; 8.587e-15),
			single-organism cellular localization (51.6%; 9.400e-15),
			symbiosis, encompassing mutualism through parasitism (51.6%; 6.152e-14)
	6	Lamin A/C, A2ML1, Thrombospondin 3, Cab45, STAT3	toll-like receptor 10 signaling pathway (32.7%; 2.016e-26),	50	7	0	4.05e-14	32.56	32.56
			toll-like receptor 5 signaling pathway (32.7%; 2.421e-26),
			toll-like receptor TLR6:TLR2 signaling pathway (32.7%; 5.860e-26),
			toll-like receptor TLR1:TLR2 signaling pathway (32.7%; 5.860e-26),
			toll-like receptor 9 signaling pathway (32.7%; 6.953e-26)
	7	IBP5, CLIMP-63, hnRNP A1, Calreticulin, HSP105	cellular response to organic substance (71.1%; 5.735e-20),	50	7	0	4.05e-14	32.56	32.56
			regulation of cell differentiation (64.4%; 1.008e-19),
			negative regulation of cellular macromolecule biosynthetic process (57.8%; 2.509e-19),
			regulation of transcription from RNA polymerase II promoter (64.4%; 3.321e-19),
			positive regulation of macromolecule biosynthetic process (62.2%; 4.264e-19)
	8	STAT3, hnRNP K, SCCA-2, ES130 (p180), Septin 11	toll-like receptor 10 signaling pathway (34.7%; 1.462e-28),	50	6	0	7.55e-12	27.88	27.88
			toll-like receptor 5 signaling pathway (34.7%; 1.778e-28),
			toll-like receptor TLR6:TLR2 signaling pathway (34.7%; 4.576e-28),
			toll-like receptor TLR1:TLR2 signaling pathway (34.7%; 4.576e-28),
			toll-like receptor 9 signaling pathway (34.7%; 5.494e-28)
	9	Fibrillin 1, Fibrillin, Fibrillin 2	sequestering of TGFbeta in extracellular matrix (100.0%; 2.593e-12),	3	3	0	7.37e-10	57.28	57.28
			protein localization to extracellular region (100.0%; 1.296e-11),
			maintenance of protein location in extracellular region (100.0%; 1.296e-11),
			sequestering of extracellular ligand from receptor (100.0%; 7.778e-11),
			extracellular regulation of signal transduction (100.0%; 1.312e-09)
	10	VCP, Importin (karyopherin)-beta, Lamin B, Lamin B1, Galectin-7	positive regulation of innate immune response (45.8%; 1.299e-29),	50	5	6	1.05e-09	23.44	30.94
			positive regulation of defense response (50.0%; 4.627e-29),
			regulation of innate immune response (47.9%; 2.862e-28),
			regulation of response to stress (66.7%; 3.596e-27),
			toll-like receptor 4 signaling pathway (35.4%; 6.070e-26)

## Sheet: Supplementary Table S5
Supplementary Table S5 for Proteomic profiling of host-biofilm interactions in an oral infection model resembling the periodontal pocket
Author list: Kai Bao, Georgios N. Belibasakis, Nathalie Selevsek, Jonas Grossmann, Nagihan Bostanci
Identified Proteins	Accession Number	Quantitative Value (Normalized Total Spectral)				Taxonomy	logFC1	logCPM1	PValue1	Comment
		Tissue + Biofilm		Biofilm
		Average (n=2)	Standard division	Average (n=2)	Standard division
50S ribosomal protein L31 [Fusobacterium nucleatum subsp. nucleatum ATCC 25586]	gi|19703817|ref|NP_603379.1|	0	0	1.50745	0.696288	Fusobacterium nucleatum	-3.65919	6.75246	0.250019	biofilm only
GTP-binding protein [Fusobacterium nucleatum subsp. nucleatum ATCC 25586]	gi|19704538|ref|NP_604100.1|	0	0	1.50745	0.696288	Fusobacterium nucleatum	-3.65919	6.75246	0.250019	biofilm only
hypothetical protein FN1296 [Fusobacterium nucleatum subsp. nucleatum ATCC 25586]	gi|19704631|ref|NP_604193.1|	0	0	1.50745	0.696288	Fusobacterium nucleatum	-3.65919	6.75246	0.250019	biofilm only
hypothetical protein HMPREF0946_00858 [Fusobacterium nucleatum subsp. vincentii 3_1_36A2]	gi|256719230|gb|EEU32785.1|	0	0	1.50745	0.696288	Fusobacterium nucleatum	-3.65919	6.75246	0.250019	biofilm only
MORN repeat protein [Fusobacterium nucleatum subsp. nucleatum ATCC 23726]	gi|296155067|gb|EFG95846.1|	0	0	1.50745	0.696288	Fusobacterium nucleatum	-3.65919	6.75246	0.250019	biofilm only
ABC transporter ATP-binding protein [Porphyromonas gingivalis ATCC 33277]	gi|188994222|ref|YP_001928474.1|	0	0	1.50745	0.696288	Porphyromonas gingivalis	-3.65919	6.75246	0.250019	biofilm only
hypothetical protein PGN_0374 [Porphyromonas gingivalis ATCC 33277]	gi|188994238|ref|YP_001928490.1|	0	0	1.50745	0.696288	Porphyromonas gingivalis	-3.65919	6.75246	0.250019	biofilm only
DnaK suppressor protein [Porphyromonas gingivalis ATCC 33277]	gi|188994380|ref|YP_001928632.1|	0	0	1.50745	0.696288	Porphyromonas gingivalis	-3.65919	6.75246	0.250019	biofilm only
v-type ATPase subunit E [Porphyromonas gingivalis ATCC 33277]	gi|188995628|ref|YP_001929880.1|	0	0	1.50745	0.696288	Porphyromonas gingivalis	-3.65919	6.75246	0.250019	biofilm only
30S ribosomal protein S19 [Porphyromonas gingivalis ATCC 33277]	gi|188995728|ref|YP_001929980.1|	0	0	1.50745	0.696288	Porphyromonas gingivalis	-3.65919	6.75246	0.250019	biofilm only
putative haloacid dehalogenase-like hydrolase [Porphyromonas gingivalis TDC60]	gi|334146454|ref|YP_004509381.1|	0	0	1.50745	0.696288	Porphyromonas gingivalis	-3.65919	6.75246	0.250019	biofilm only
TonB-denpendent receptor [Porphyromonas gingivalis SJD2]	gi|563395514|gb|ETA26623.1|	0	0	1.50745	0.696288	Porphyromonas gingivalis	-3.65919	6.75246	0.250019	biofilm only
nucleotidyl transferase [Prevotella intermedia 17]	gi|387131904|ref|YP_006297877.1|	0	0	1.50745	0.696288	Prevotella intermedia	-3.65919	6.75246	0.250019	biofilm only
ferrous iron transport protein B [Prevotella intermedia 17]	gi|387131928|ref|YP_006297901.1|	0	0	1.50745	0.696288	Prevotella intermedia	-3.65919	6.75246	0.250019	biofilm only
CobQ/CobB/MinD/ParA nucleotide binding domain-containing protein [Prevotella intermedia 17]	gi|387132082|ref|YP_006298055.1|	0	0	1.50745	0.696288	Prevotella intermedia	-3.65919	6.75246	0.250019	biofilm only
DNA-binding protein HU [Prevotella intermedia 17]	gi|387133012|ref|YP_006298984.1|	0	0	1.50745	0.696288	Prevotella intermedia	-3.65919	6.75246	0.250019	biofilm only
PF10771 family protein [Prevotella intermedia 17]	gi|387133348|ref|YP_006299320.1|	0	0	1.50745	0.696288	Prevotella intermedia	-3.65919	6.75246	0.250019	biofilm only
50S ribosomal protein L35 [Prevotella intermedia 17]	gi|387133481|ref|YP_006299453.1|	0	0	1.50745	0.696288	Prevotella intermedia	-3.65919	6.75246	0.250019	biofilm only
hypothetical protein HMPREF8579_0949 [Streptococcus oralis ATCC 35037]	gi|291316553|gb|EFE56989.1|	0	0	1.50745	0.696288	Streptococcus oralis	-3.65919	6.75246	0.250019	biofilm only
electron transfer flavoprotein subunit beta [Veillonella dispar ATCC 17748]	gi|237863276|gb|EEP64566.1|	0	0	1.50745	0.696288	Veillonella dispar	-3.65919	6.75246	0.250019	biofilm only
2-isopropylmalate synthase [Veillonella dispar ATCC 17748]	gi|237863298|gb|EEP64588.1|	0	0	1.50745	0.696288	Veillonella dispar	-3.65919	6.75246	0.250019	biofilm only
4-phosphoerythronate dehydrogenase [Veillonella dispar ATCC 17748]	gi|237863454|gb|EEP64744.1|	0	0	1.50745	0.696288	Veillonella dispar	-3.65919	6.75246	0.250019	biofilm only
hypothetical protein VEIDISOL_01911 [Veillonella dispar ATCC 17748]	gi|237863558|gb|EEP64848.1|	0	0	1.50745	0.696288	Veillonella dispar	-3.65919	6.75246	0.250019	biofilm only
dihydropteroate synthase [Veillonella dispar ATCC 17748]	gi|237863677|gb|EEP64967.1|	0	0	1.50745	0.696288	Veillonella dispar	-3.65919	6.75246	0.250019	biofilm only
UDP-3-O-[3-hydroxymyristoyl] N-acetylglucosamine deacetylase [Veillonella dispar ATCC 17748]	gi|237863717|gb|EEP65007.1|	0	0	1.50745	0.696288	Veillonella dispar	-3.65919	6.75246	0.250019	biofilm only
3-deoxy-D-manno-octulosonate cytidylyltransferase [Veillonella dispar ATCC 17748]	gi|237863725|gb|EEP65015.1|	0	0	1.50745	0.696288	Veillonella dispar	-3.65919	6.75246	0.250019	biofilm only
OstA-like protein [Veillonella dispar ATCC 17748]	gi|237863731|gb|EEP65021.1|	0	0	1.50745	0.696288	Veillonella dispar	-3.65919	6.75246	0.250019	biofilm only
co-chaperone GrpE [Veillonella dispar ATCC 17748]	gi|237864044|gb|EEP65334.1|	0	0	1.50745	0.696288	Veillonella dispar	-3.65919	6.75246	0.250019	biofilm only
ribulose-phosphate 3-epimerase [Veillonella dispar ATCC 17748]	gi|237864069|gb|EEP65359.1|	0	0	1.50745	0.696288	Veillonella dispar	-3.65919	6.75246	0.250019	biofilm only
ABC transporter, ATP-binding protein [Veillonella dispar ATCC 17748]	gi|237864154|gb|EEP65444.1|	0	0	1.50745	0.696288	Veillonella dispar	-3.65919	6.75246	0.250019	biofilm only
YceG family protein [Veillonella dispar ATCC 17748]	gi|237864473|gb|EEP65763.1|	0	0	1.50745	0.696288	Veillonella dispar	-3.65919	6.75246	0.250019	biofilm only
DNA gyrase, B subunit [Veillonella dispar ATCC 17748]	gi|237864687|gb|EEP65977.1|	0	0	1.50745	0.696288	Veillonella dispar	-3.65919	6.75246	0.250019	biofilm only
membrane protein insertase, YidC/Oxa1 family [Veillonella dispar ATCC 17748]	gi|237864697|gb|EEP65987.1|	0	0	1.50745	0.696288	Veillonella dispar	-3.65919	6.75246	0.250019	biofilm only
methylenetetrahydrofolate reductase (NAD(P)H) [Veillonella dispar ATCC 17748]	gi|237864704|gb|EEP65994.1|	0	0	1.50745	0.696288	Veillonella dispar	-3.65919	6.75246	0.250019	biofilm only
hypothetical protein VEIDISOL_00246 [Veillonella dispar ATCC 17748]	gi|237864891|gb|EEP66181.1|	0	0	1.50745	0.696288	Veillonella dispar	-3.65919	6.75246	0.250019	biofilm only
alcohol dehydrogenase, iron-dependent [Veillonella dispar ATCC 17748]	gi|237864972|gb|EEP66262.1|	0	0	1.50745	0.696288	Veillonella dispar	-3.65919	6.75246	0.250019	biofilm only
ATP synthase F0, B subunit [Veillonella dispar ATCC 17748]	gi|237865049|gb|EEP66339.1|	0	0	1.50745	0.696288	Veillonella dispar	-3.65919	6.75246	0.250019	biofilm only
hypothetical protein FN1484 [Fusobacterium nucleatum subsp. nucleatum ATCC 25586]	gi|19704816|ref|NP_604378.1|	0.494075	0.698728	1.50745	0.696288	Fusobacterium nucleatum	-1.30789	6.87641	0.625019	biofilm only
50S ribosomal protein L28 [Prevotella intermedia 17]	gi|387131814|ref|YP_006297787.1|	0.494075	0.698728	1.50745	0.696288	Prevotella intermedia	-1.30789	6.87641	0.625019	biofilm only
ATP synthase F0, B subunit [Streptococcus anginosus F0211]	gi|315189158|gb|EFU22859.1|	0.49861	0.705141	1.50745	0.696288	Streptococcus anginosus	-1.29728	6.8775	0.625019	biofilm only
fatty acid/phospholipid synthesis protein PlsX [Veillonella dispar ATCC 17748]	gi|237864215|gb|EEP65505.1|	0.49861	0.705141	1.50745	0.696288	Veillonella dispar	-1.29728	6.8775	0.625019	biofilm only
cadmium-exporting ATPase [Veillonella dispar ATCC 17748]	gi|237864865|gb|EEP66155.1|	0.49861	0.705141	1.50745	0.696288	Veillonella dispar	-1.29728	6.8775	0.625019	biofilm only
flavodoxin [Campylobacter rectus RM3267]	gi|222879708|gb|EEF14798.1|	0.98815	1.39746	1.50745	0.696288	Campylobacter rectus	-0.456667	6.99054	1	biofilm only
50S ribosomal protein L21 [Porphyromonas gingivalis W83]	gi|161579533|ref|NP_904630.2|	0.98815	1.39746	1.50745	0.696288	Porphyromonas gingivalis	-0.456667	6.99054	1	biofilm only
flavoprotein [Porphyromonas gingivalis ATCC 33277]	gi|188994692|ref|YP_001928944.1|	0.98815	1.39746	1.50745	0.696288	Porphyromonas gingivalis	-0.456667	6.99054	1	biofilm only
cysteinyl-tRNA synthetase [Porphyromonas gingivalis ATCC 33277]	gi|188995669|ref|YP_001929921.1|	0.98815	1.39746	1.50745	0.696288	Porphyromonas gingivalis	-0.456667	6.99054	1	biofilm only
phosphoribosylaminoimidazole-succinocarboxamide synthase [Porphyromonas gingivalis W83]	gi|34540724|ref|NP_905203.1|	0.98815	1.39746	1.50745	0.696288	Porphyromonas gingivalis	-0.456667	6.99054	1	biofilm only
aspartate kinase, monofunctional class [Campylobacter rectus RM3267]	gi|222879040|gb|EEF14135.1|	0.992685	0.00641346	1.50745	0.696288	Campylobacter rectus	-0.450774	6.99155	1	biofilm only
ribose-phosphate pyrophosphokinase [Porphyromonas gingivalis ATCC 33277]	gi|188994013|ref|YP_001928265.1|	0.992685	0.00641346	1.50745	0.696288	Porphyromonas gingivalis	-0.450774	6.99155	1	biofilm only
hypothetical protein PGTDC60_1349 [Porphyromonas gingivalis TDC60]	gi|334147137|ref|YP_004510066.1|	0.992685	0.00641346	1.50745	0.696288	Porphyromonas gingivalis	-0.450774	6.99155	1	biofilm only
redoxin [Prevotella intermedia 17]	gi|387132271|ref|YP_006298243.1|	0.992685	0.00641346	1.50745	0.696288	Prevotella intermedia	-0.450774	6.99155	1	biofilm only
peptidyl-prolyl cis-trans isomerase, FKBP-type, N-terminal domain protein [Prevotella intermedia 17]	gi|387132564|ref|YP_006298536.1|	0.992685	0.00641346	1.50745	0.696288	Prevotella intermedia	-0.450774	6.99155	1	biofilm only
hypothetical protein PIN17_A1058 [Prevotella intermedia 17]	gi|387132988|ref|YP_006298960.1|	0.992685	0.00641346	1.50745	0.696288	Prevotella intermedia	-0.450774	6.99155	1	biofilm only
carbon starvation protein CstA [Veillonella dispar ATCC 17748]	gi|237863345|gb|EEP64635.1|	0.992685	0.00641346	1.50745	0.696288	Veillonella dispar	-0.450774	6.99155	1	biofilm only
uracil-DNA glycosylase [Fusobacterium nucleatum subsp. nucleatum ATCC 25586]	gi|19704561|ref|NP_604123.1|	0.9972	1.41025	1.50745	0.696288	Fusobacterium nucleatum	-0.444932	6.99255	1	biofilm only
ATP-dependent Clp protease ATP-binding subunit ClpX [Prevotella intermedia 17]	gi|387132183|ref|YP_006298155.1|	0.9972	1.41025	1.50745	0.696288	Prevotella intermedia	-0.444932	6.99255	1	biofilm only
radical SAM domain-containing protein [Treponema denticola F0402]	gi|325474379|gb|EGC77567.1|	0.9972	1.41025	1.50745	0.696288	Treponema denticola	-0.444932	6.99255	1	biofilm only
50S ribosomal protein L6 [Porphyromonas gingivalis ATCC 33277]	gi|188995717|ref|YP_001929969.1|	1.48225	2.09622	1.50745	0.696288	Porphyromonas gingivalis	0.0751083	7.09631	1	overlap
ribosomal protein S18 [Campylobacter rectus RM3267]	gi|222879098|gb|EEF14193.1|	1.48676	0.692314	1.50745	0.696288	Campylobacter rectus	0.0791651	7.09724	1	overlap
florfenicol resistance protein [Fusobacterium nucleatum subsp. nucleatum ATCC 25586]	gi|19703861|ref|NP_603423.1|	1.48676	0.692314	1.50745	0.696288	Fusobacterium nucleatum	0.0791651	7.09724	1	overlap
hypothetical protein FN1358 [Fusobacterium nucleatum subsp. nucleatum ATCC 25586]	gi|19704693|ref|NP_604255.1|	1.48676	0.692314	1.50745	0.696288	Fusobacterium nucleatum	0.0791651	7.09724	1	overlap
hypothetical protein HMPREF8578_0119 [Streptococcus oralis ATCC 49296]	gi|315315998|gb|EFU64031.1|	1.48676	0.692314	1.50745	0.696288	Streptococcus oralis	0.0791651	7.09724	1	overlap
hypothetical protein FN0234 [Fusobacterium nucleatum subsp. nucleatum ATCC 25586]	gi|19703579|ref|NP_603141.1|	1.49127	0.711526	1.50745	0.696288	Fusobacterium nucleatum	0.083215	7.09818	1	overlap
ribosomal protein S21 [Streptococcus oralis ATCC 35037]	gi|291316095|gb|EFE56539.1|	1.49127	0.711526	1.50745	0.696288	Streptococcus oralis	0.083215	7.09818	1	overlap
D-alanyl-D-alanine carboxypeptidase [Fusobacterium nucleatum subsp. nucleatum ATCC 25586]	gi|19703412|ref|NP_602974.1|	0	0	1.51504	0.728546	Fusobacterium nucleatum	-3.66587	6.75445	0.250019	biofilm only
DNA-binding/iron metalloprotein/AP endonuclease [Fusobacterium nucleatum subsp. nucleatum ATCC 25586]	gi|19703884|ref|NP_603446.1|	0	0	1.51504	0.728546	Fusobacterium nucleatum	-3.66587	6.75445	0.250019	biofilm only
oxygen-independent coproporphyrinogen III oxidase [Fusobacterium nucleatum subsp. nucleatum ATCC 25586]	gi|19704106|ref|NP_603668.1|	0	0	1.51504	0.728546	Fusobacterium nucleatum	-3.66587	6.75445	0.250019	biofilm only
hemin receptor [Fusobacterium nucleatum subsp. nucleatum ATCC 25586]	gi|19704221|ref|NP_603783.1|	0	0	1.51504	0.728546	Fusobacterium nucleatum	-3.66587	6.75445	0.250019	biofilm only
DNAse I homologous protein DHP2 [Fusobacterium nucleatum subsp. nucleatum ATCC 25586]	gi|19704226|ref|NP_603788.1|	0	0	1.51504	0.728546	Fusobacterium nucleatum	-3.66587	6.75445	0.250019	biofilm only
hypothetical protein FN1787 [Fusobacterium nucleatum subsp. nucleatum ATCC 25586]	gi|19705092|ref|NP_602587.1|	0	0	1.51504	0.728546	Fusobacterium nucleatum	-3.66587	6.75445	0.250019	biofilm only
TonB protein [Fusobacterium nucleatum subsp. nucleatum ATCC 25586]	gi|19705137|ref|NP_602632.1|	0	0	1.51504	0.728546	Fusobacterium nucleatum	-3.66587	6.75445	0.250019	biofilm only
hypothetical protein FN1835 [Fusobacterium nucleatum subsp. nucleatum ATCC 25586]	gi|19705140|ref|NP_602635.1|	0	0	1.51504	0.728546	Fusobacterium nucleatum	-3.66587	6.75445	0.250019	biofilm only
dihydroxyacetone kinase phosphotransfer protein [Fusobacterium nucleatum subsp. nucleatum ATCC 25586]	gi|19705147|ref|NP_602642.1|	0	0	1.51504	0.728546	Fusobacterium nucleatum	-3.66587	6.75445	0.250019	biofilm only
hypothetical protein HMPREF9942_00457 [Fusobacterium nucleatum subsp. animalis F0419]	gi|371961321|gb|EHO78954.1|	0	0	1.51504	0.728546	Fusobacterium nucleatum	-3.66587	6.75445	0.250019	biofilm only
DnaK suppressor family protein [Prevotella intermedia 17]	gi|387131638|ref|YP_006297611.1|	0	0	1.51504	0.728546	Prevotella intermedia	-3.66587	6.75445	0.250019	biofilm only
exonuclease [Prevotella intermedia 17]	gi|387131987|ref|YP_006297960.1|	0	0	1.51504	0.728546	Prevotella intermedia	-3.66587	6.75445	0.250019	biofilm only
putative glycoprotease GCP [Prevotella intermedia 17]	gi|387131997|ref|YP_006297970.1|	0	0	1.51504	0.728546	Prevotella intermedia	-3.66587	6.75445	0.250019	biofilm only
PF14060 domain protein [Prevotella intermedia 17]	gi|387132435|ref|YP_006298407.1|	0	0	1.51504	0.728546	Prevotella intermedia	-3.66587	6.75445	0.250019	biofilm only
polyprenyl synthetase [Prevotella intermedia 17]	gi|387132500|ref|YP_006298472.1|	0	0	1.51504	0.728546	Prevotella intermedia	-3.66587	6.75445	0.250019	biofilm only
DNA mismatch repair protein MutS [Prevotella intermedia 17]	gi|387132511|ref|YP_006298483.1|	0	0	1.51504	0.728546	Prevotella intermedia	-3.66587	6.75445	0.250019	biofilm only
tryptophan--tRNA ligase [Prevotella intermedia 17]	gi|387132869|ref|YP_006298841.1|	0	0	1.51504	0.728546	Prevotella intermedia	-3.66587	6.75445	0.250019	biofilm only
outer membrane assembly lipoprotein YfiO [Prevotella intermedia 17]	gi|387133409|ref|YP_006299381.1|	0	0	1.51504	0.728546	Prevotella intermedia	-3.66587	6.75445	0.250019	biofilm only
DNA-binding helix-turn-helix protein [Prevotella intermedia 17]	gi|387133579|ref|YP_006299551.1|	0	0	1.51504	0.728546	Prevotella intermedia	-3.66587	6.75445	0.250019	biofilm only
GTP-binding protein LepA [Prevotella intermedia 17]	gi|387133679|ref|YP_006299651.1|	0	0	1.51504	0.728546	Prevotella intermedia	-3.66587	6.75445	0.250019	biofilm only
hemerythrin HHE cation-binding domain protein [Prevotella intermedia 17]	gi|387133691|ref|YP_006299663.1|	0	0	1.51504	0.728546	Prevotella intermedia	-3.66587	6.75445	0.250019	biofilm only
putative acyl-[acyl-carrier-protein]-UDP-N-acetylglucosamine O-acyltransferase [Prevotella intermedia 17]	gi|387133798|ref|YP_006299770.1|	0	0	1.51504	0.728546	Prevotella intermedia	-3.66587	6.75445	0.250019	biofilm only
KxYKxGKxW signal domain protein [Streptococcus oralis ATCC 49296]	gi|315314972|gb|EFU63013.1|	0	0	1.51504	0.728546	Streptococcus oralis	-3.66587	6.75445	0.250019	biofilm only
tryptophan synthase, beta subunit [Veillonella dispar ATCC 17748]	gi|237863376|gb|EEP64666.1|	0	0	1.51504	0.728546	Veillonella dispar	-3.66587	6.75445	0.250019	biofilm only
LysR substrate binding domain protein [Veillonella dispar ATCC 17748]	gi|237863556|gb|EEP64846.1|	0	0	1.51504	0.728546	Veillonella dispar	-3.66587	6.75445	0.250019	biofilm only
GTP-binding protein LepA [Veillonella dispar ATCC 17748]	gi|237864048|gb|EEP65338.1|	0	0	1.51504	0.728546	Veillonella dispar	-3.66587	6.75445	0.250019	biofilm only
excinuclease ABC, A subunit [Veillonella dispar ATCC 17748]	gi|237864201|gb|EEP65491.1|	0	0	1.51504	0.728546	Veillonella dispar	-3.66587	6.75445	0.250019	biofilm only
DEAD/DEAH box helicase [Veillonella dispar ATCC 17748]	gi|237864281|gb|EEP65571.1|	0	0	1.51504	0.728546	Veillonella dispar	-3.66587	6.75445	0.250019	biofilm only
peptidase, U32 family [Veillonella dispar ATCC 17748]	gi|237864475|gb|EEP65765.1|	0	0	1.51504	0.728546	Veillonella dispar	-3.66587	6.75445	0.250019	biofilm only
transcriptional regulator, ArsR family [Veillonella dispar ATCC 17748]	gi|237864802|gb|EEP66092.1|	0	0	1.51504	0.728546	Veillonella dispar	-3.66587	6.75445	0.250019	biofilm only
TIGR01440 family protein [Veillonella dispar ATCC 17748]	gi|237865059|gb|EEP66349.1|	0	0	1.51504	0.728546	Veillonella dispar	-3.66587	6.75445	0.250019	biofilm only
acetolactate synthase, small subunit [Veillonella dispar ATCC 17748]	gi|237865151|gb|EEP66441.1|	0	0	1.51504	0.728546	Veillonella dispar	-3.66587	6.75445	0.250019	biofilm only
hypothetical protein Q619_VDC00571G0020 [Veillonella dispar DORA_11]	gi|566236116|gb|ETI97925.1|	0	0	1.51504	0.728546	Veillonella dispar	-3.66587	6.75445	0.250019	biofilm only
hypothetical protein FN0896 [Fusobacterium nucleatum subsp. nucleatum ATCC 25586]	gi|19704231|ref|NP_603793.1|	0.494075	0.698728	1.51504	0.728546	Fusobacterium nucleatum	-1.31456	6.87823	0.625019	biofilm only
(R)-2-hydroxyglutaryl-CoA dehydratase activator protein [Fusobacterium nucleatum subsp. nucleatum ATCC 25586]	gi|19704474|ref|NP_604036.1|	0.494075	0.698728	1.51504	0.728546	Fusobacterium nucleatum	-1.31456	6.87823	0.625019	biofilm only
hypothetical protein HMPREF9942_02156 [Fusobacterium nucleatum subsp. animalis F0419]	gi|371958157|gb|EHO75881.1|	0.494075	0.698728	1.51504	0.728546	Fusobacterium nucleatum	-1.31456	6.87823	0.625019	biofilm only
FKBP-type peptidyl-prolyl cis-trans isomerase [Porphyromonas gingivalis ATCC 33277]	gi|188994606|ref|YP_001928858.1|	0.494075	0.698728	1.51504	0.728546	Porphyromonas gingivalis	-1.31456	6.87823	0.625019	biofilm only
DJ-1 family protein [Prevotella intermedia 17]	gi|387132265|ref|YP_006298237.1|	0.494075	0.698728	1.51504	0.728546	Prevotella intermedia	-1.31456	6.87823	0.625019	biofilm only
MutS domain V protein [Prevotella intermedia 17]	gi|387133021|ref|YP_006298993.1|	0.494075	0.698728	1.51504	0.728546	Prevotella intermedia	-1.31456	6.87823	0.625019	biofilm only
carboxypeptidase regulatory-like domain protein [Prevotella intermedia 17]	gi|387133089|ref|YP_006299061.1|	0.494075	0.698728	1.51504	0.728546	Prevotella intermedia	-1.31456	6.87823	0.625019	biofilm only
precorrin-3B C17-methyltransferase [Fusobacterium nucleatum subsp. nucleatum ATCC 25586]	gi|19704286|ref|NP_603848.1|	0.49861	0.705141	1.51504	0.728546	Fusobacterium nucleatum	-1.30395	6.87932	0.625019	biofilm only
manganese transport system ATP-binding protein MntA [Fusobacterium nucleatum subsp. nucleatum ATCC 25586]	gi|19705116|ref|NP_602611.1|	0.49861	0.705141	1.51504	0.728546	Fusobacterium nucleatum	-1.30395	6.87932	0.625019	biofilm only
lipid A biosynthesis (KDO)2-(lauroyl)-lipid IVA acyltransferase [Fusobacterium nucleatum subsp. nucleatum ATCC 23726]	gi|296155600|gb|EFG96365.1|	0.49861	0.705141	1.51504	0.728546	Fusobacterium nucleatum	-1.30395	6.87932	0.625019	biofilm only
outer membrane protein Omp28 [Prevotella intermedia 17]	gi|387132397|ref|YP_006298369.1|	0.49861	0.705141	1.51504	0.728546	Prevotella intermedia	-1.30395	6.87932	0.625019	biofilm only
glucose-1-phosphate thymidylyltransferase [Prevotella intermedia 17]	gi|387133705|ref|YP_006299677.1|	0.98815	1.39746	1.51504	0.728546	Prevotella intermedia	-0.463342	6.99223	1	biofilm only
hypothetical protein FN0458 [Fusobacterium nucleatum subsp. nucleatum ATCC 25586]	gi|19703793|ref|NP_603355.1|	0.992685	0.00641346	1.51504	0.728546	Fusobacterium nucleatum	-0.457449	6.99324	1	biofilm only
ketoacyl reductase HetN [Fusobacterium nucleatum subsp. nucleatum ATCC 25586]	gi|19705149|ref|NP_602644.1|	0.992685	0.00641346	1.51504	0.728546	Fusobacterium nucleatum	-0.457449	6.99324	1	biofilm only
PF14254 domain protein [Prevotella intermedia 17]	gi|387131879|ref|YP_006297852.1|	0.992685	0.00641346	1.51504	0.728546	Prevotella intermedia	-0.457449	6.99324	1	biofilm only
PF14125 domain protein [Prevotella intermedia 17]	gi|387132709|ref|YP_006298681.1|	0.992685	0.00641346	1.51504	0.728546	Prevotella intermedia	-0.457449	6.99324	1	biofilm only
endonuclease/exonuclease/phosphatase domain protein [Prevotella intermedia 17]	gi|387133325|ref|YP_006299297.1|	0.992685	0.00641346	1.51504	0.728546	Prevotella intermedia	-0.457449	6.99324	1	biofilm only
hypothetical protein HMPREF0813_00807 [Streptococcus anginosus F0211]	gi|315189004|gb|EFU22708.1|	0.992685	0.00641346	1.51504	0.728546	Streptococcus anginosus	-0.457449	6.99324	1	biofilm only
putative glycerol-3-phosphate transporter [Veillonella dispar ATCC 17748]	gi|237864770|gb|EEP66060.1|	0.992685	0.00641346	1.51504	0.728546	Veillonella dispar	-0.457449	6.99324	1	biofilm only
DNA mismatch repair protein MutL [Fusobacterium nucleatum subsp. nucleatum ATCC 25586]	gi|19703797|ref|NP_603359.1|	0.9972	1.41025	1.51504	0.728546	Fusobacterium nucleatum	-0.451606	6.99424	1	biofilm only
HPr(Ser) kinase/phosphatase [Fusobacterium nucleatum subsp. nucleatum ATCC 23726]	gi|296155596|gb|EFG96361.1|	0.9972	1.41025	1.51504	0.728546	Fusobacterium nucleatum	-0.451606	6.99424	1	biofilm only
dihydroxyacetone kinase, phosphotransfer subunit [Streptococcus anginosus F0211]	gi|315189247|gb|EFU22945.1|	0.9972	1.41025	1.51504	0.728546	Streptococcus anginosus	-0.451606	6.99424	1	biofilm only
aldehyde dehydrogenase (NAD) family protein [Veillonella dispar ATCC 17748]	gi|237864971|gb|EEP66261.1|	0.9972	1.41025	1.51504	0.728546	Veillonella dispar	-0.451606	6.99424	1	biofilm only
MerR family transcriptional regulator [Fusobacterium nucleatum subsp. nucleatum ATCC 25586]	gi|19703890|ref|NP_603452.1|	1.48676	0.692314	1.51504	0.728546	Fusobacterium nucleatum	0.0724903	7.09881	1	overlap
hypothetical protein FN0805 [Fusobacterium nucleatum subsp. nucleatum ATCC 25586]	gi|19704140|ref|NP_603702.1|	1.48676	0.692314	1.51504	0.728546	Fusobacterium nucleatum	0.0724903	7.09881	1	overlap
heavy-metal-binding domain protein [Prevotella intermedia 17]	gi|387132508|ref|YP_006298480.1|	1.48676	0.692314	1.51504	0.728546	Prevotella intermedia	0.0724903	7.09881	1	overlap
phosphoribosylaminoimidazole carboxylase catalytic subunit [Prevotella intermedia 17]	gi|387132537|ref|YP_006298509.1|	1.48676	0.692314	1.51504	0.728546	Prevotella intermedia	0.0724903	7.09881	1	overlap
TonB-dependent receptor domain-containing protein [Prevotella intermedia 17]	gi|387132250|ref|YP_006298222.1|	1.49127	0.711526	1.51504	0.728546	Prevotella intermedia	0.0765402	7.09974	1	overlap
phosphate-selective porin O and P [Prevotella intermedia 17]	gi|387132257|ref|YP_006298229.1|	1.49127	0.711526	1.51504	0.728546	Prevotella intermedia	0.0765402	7.09974	1	overlap
Na/Pi-cotransporter II-like protein [Prevotella intermedia 17]	gi|387132602|ref|YP_006298574.1|	1.49127	0.711526	1.51504	0.728546	Prevotella intermedia	0.0765402	7.09974	1	overlap
putative lipoprotein [Prevotella intermedia 17]	gi|387133444|ref|YP_006299416.1|	1.49127	0.711526	1.51504	0.728546	Prevotella intermedia	0.0765402	7.09974	1	overlap
hypothetical protein FN1058 [Fusobacterium nucleatum subsp. nucleatum ATCC 25586]	gi|19704393|ref|NP_603955.1|	0	0	1.5227	2.15342	Fusobacterium nucleatum	-3.67257	6.75645	0.250019	biofilm only
hypothetical protein [Fusobacterium nucleatum]	gi|492563747|ref|WP_005887576.1|	0	0	1.5227	2.15342	Fusobacterium nucleatum	-3.67257	6.75645	0.250019	biofilm only
transporter, MotA/TolQ/ExbB proton channel domain protein [Prevotella intermedia 17]	gi|387131628|ref|YP_006297601.1|	0	0	1.5227	2.15342	Prevotella intermedia	-3.67257	6.75645	0.250019	biofilm only
respiratory-chain NADH dehydrogenase, 30 Kd subunit [Prevotella intermedia 17]	gi|387131665|ref|YP_006297638.1|	0	0	1.5227	2.15342	Prevotella intermedia	-3.67257	6.75645	0.250019	biofilm only
signal recognition particle-docking protein FtsY [Prevotella intermedia 17]	gi|387131867|ref|YP_006297840.1|	0	0	1.5227	2.15342	Prevotella intermedia	-3.67257	6.75645	0.250019	biofilm only
RelA/SpoT family protein [Prevotella intermedia 17]	gi|387132200|ref|YP_006298172.1|	0	0	1.5227	2.15342	Prevotella intermedia	-3.67257	6.75645	0.250019	biofilm only
UDP-N-acetylmuramoyl-L-alanine--D-glutamate ligase [Prevotella intermedia 17]	gi|387132315|ref|YP_006298287.1|	0	0	1.5227	2.15342	Prevotella intermedia	-3.67257	6.75645	0.250019	biofilm only
Ig-like protein [Prevotella intermedia 17]	gi|387132547|ref|YP_006298519.1|	0	0	1.5227	2.15342	Prevotella intermedia	-3.67257	6.75645	0.250019	biofilm only
phosphoribosylaminoimidazole succinocarboxamide synthase [Prevotella intermedia 17]	gi|387133531|ref|YP_006299503.1|	0	0	1.5227	2.15342	Prevotella intermedia	-3.67257	6.75645	0.250019	biofilm only
excinuclease ABC subunit A [Prevotella intermedia 17]	gi|387133616|ref|YP_006299588.1|	0	0	1.5227	2.15342	Prevotella intermedia	-3.67257	6.75645	0.250019	biofilm only
formate--tetrahydrofolate ligase [Veillonella dispar ATCC 17748]	gi|237864589|gb|EEP65879.1|	0	0	1.5227	2.15342	Veillonella dispar	-3.67257	6.75645	0.250019	biofilm only
RIP metalloprotease RseP [Prevotella intermedia 17]	gi|387132228|ref|YP_006298200.1|	0.494075	0.698728	1.5227	2.15342	Prevotella intermedia	-1.32127	6.88007	0.625019	biofilm only
transglycosylase [Prevotella intermedia 17]	gi|387133541|ref|YP_006299513.1|	0.49861	0.705141	1.5227	2.15342	Prevotella intermedia	-1.31066	6.88116	0.625019	biofilm only
phosphopantothenoylcysteine decarboxylase/phosphopantothenate--cysteine ligase [Prevotella intermedia 17]	gi|387131988|ref|YP_006297961.1|	0.98815	1.39746	1.5227	2.15342	Prevotella intermedia	-0.470047	6.99393	1	biofilm only
phosphoribosylamine--glycine ligase [Prevotella intermedia 17]	gi|387132021|ref|YP_006297994.1|	0.98815	1.39746	1.5227	2.15342	Prevotella intermedia	-0.470047	6.99393	1	biofilm only
tetratricopeptide repeat protein [Fusobacterium nucleatum subsp. nucleatum ATCC 23726]	gi|296155519|gb|EFG96286.1|	0.9972	1.41025	1.5227	2.15342	Fusobacterium nucleatum	-0.458312	6.99593	1	biofilm only
YidC/Oxa1 family membrane protein insertase [Prevotella intermedia 17]	gi|387133665|ref|YP_006299637.1|	1.49127	0.711526	1.5227	2.15342	Prevotella intermedia	0.069835	7.10132	1	overlap
DNA polymerase III subunit alpha [Fusobacterium nucleatum]	gi|492587634|ref|WP_005895831.1|	1.49585	2.11545	1.5227	2.15342	Fusobacterium nucleatum	0.0739272	7.10226	1	overlap
purine nucleoside phosphorylase [Porphyromonas gingivalis ATCC 33277]	gi|188995276|ref|YP_001929528.1|	0	0	1.99975	2.82807	Porphyromonas gingivalis	-4.03851	6.87598	0.125019	biofilm only
putative selenium-dependent hydroxylase accessory protein YqeC [Veillonella dispar ATCC 17748]	gi|237863488|gb|EEP64778.1|	0	0	1.99975	2.82807	Veillonella dispar	-4.03851	6.87598	0.125019	biofilm only
amidophosphoribosyltransferase [Veillonella dispar ATCC 17748]	gi|237863562|gb|EEP64852.1|	0	0	1.99975	2.82807	Veillonella dispar	-4.03851	6.87598	0.125019	biofilm only
adenylosuccinate synthetase [Porphyromonas gingivalis W83]	gi|34540283|ref|NP_904762.1|	0.494075	0.698728	1.99975	2.82807	Porphyromonas gingivalis	-1.68721	6.99015	0.375031	biofilm only
thioredoxin [Porphyromonas gingivalis ATCC 33277]	gi|188993897|ref|YP_001928149.1|	0.98815	1.39746	1.99975	2.82807	Porphyromonas gingivalis	-0.835984	7.09594	0.687524	biofilm only
inosine 5-monophosphate dehydrogenase [Porphyromonas gingivalis ATCC 33277]	gi|188995313|ref|YP_001929565.1|	0.98815	1.39746	1.99975	2.82807	Porphyromonas gingivalis	-0.835984	7.09594	0.687524	biofilm only
dihydrofolate reductase [Fusobacterium nucleatum subsp. nucleatum ATCC 25586]	gi|19703586|ref|NP_603148.1|	0.992685	0.00641346	1.99975	2.82807	Fusobacterium nucleatum	-0.830092	7.09687	0.687524	biofilm only
hypothetical protein HMPREF9094_1047 [Fusobacterium nucleatum subsp. animalis ATCC 51191]	gi|339890852|gb|EGQ79917.1|	0	0	2.0074	1.40332	Fusobacterium nucleatum	-4.04368	6.87782	0.125019	biofilm only
hypothetical protein PGN_0488 [Porphyromonas gingivalis ATCC 33277]	gi|188994352|ref|YP_001928604.1|	0	0	2.0074	1.40332	Porphyromonas gingivalis	-4.04368	6.87782	0.125019	biofilm only
ribosomal protein S18 [Veillonella dispar ATCC 17748]	gi|237863534|gb|EEP64824.1|	0	0	2.0074	1.40332	Veillonella dispar	-4.04368	6.87782	0.125019	biofilm only
hypothetical protein VEIDISOL_01971 [Veillonella dispar ATCC 17748]	gi|237863614|gb|EEP64904.1|	0	0	2.0074	1.40332	Veillonella dispar	-4.04368	6.87782	0.125019	biofilm only
sugar isomerase, KpsF/GutQ family [Veillonella dispar ATCC 17748]	gi|237863727|gb|EEP65017.1|	0	0	2.0074	1.40332	Veillonella dispar	-4.04368	6.87782	0.125019	biofilm only
ABC transporter, ATP-binding protein [Veillonella dispar ATCC 17748]	gi|237863732|gb|EEP65022.1|	0	0	2.0074	1.40332	Veillonella dispar	-4.04368	6.87782	0.125019	biofilm only
putative diaminopimelate decarboxylase [Veillonella dispar ATCC 17748]	gi|237863848|gb|EEP65138.1|	0	0	2.0074	1.40332	Veillonella dispar	-4.04368	6.87782	0.125019	biofilm only
3,4-dihydroxy-2-butanone-4-phosphate synthase [Veillonella dispar ATCC 17748]	gi|237863975|gb|EEP65265.1|	0	0	2.0074	1.40332	Veillonella dispar	-4.04368	6.87782	0.125019	biofilm only
4-hydroxy-3-methylbut-2-en-1-yl diphosphate synthase [Veillonella dispar ATCC 17748]	gi|237864059|gb|EEP65349.1|	0	0	2.0074	1.40332	Veillonella dispar	-4.04368	6.87782	0.125019	biofilm only
Dyp-type peroxidase family protein [Veillonella dispar ATCC 17748]	gi|237864367|gb|EEP65657.1|	0	0	2.0074	1.40332	Veillonella dispar	-4.04368	6.87782	0.125019	biofilm only
putative selenate reductase, YgfK subunit [Veillonella dispar ATCC 17748]	gi|237864382|gb|EEP65672.1|	0	0	2.0074	1.40332	Veillonella dispar	-4.04368	6.87782	0.125019	biofilm only
acetylglutamate kinase [Veillonella dispar ATCC 17748]	gi|237864571|gb|EEP65861.1|	0	0	2.0074	1.40332	Veillonella dispar	-4.04368	6.87782	0.125019	biofilm only
putative cob(I)yrinic acid a,c-diamide adenosyltransferase [Veillonella dispar ATCC 17748]	gi|237864713|gb|EEP66003.1|	0	0	2.0074	1.40332	Veillonella dispar	-4.04368	6.87782	0.125019	biofilm only
hypothetical protein VEIDISOL_00115 [Veillonella dispar ATCC 17748]	gi|237864762|gb|EEP66052.1|	0	0	2.0074	1.40332	Veillonella dispar	-4.04368	6.87782	0.125019	biofilm only
hypothetical protein VEIDISOL_00187 [Veillonella dispar ATCC 17748]	gi|237864833|gb|EEP66123.1|	0	0	2.0074	1.40332	Veillonella dispar	-4.04368	6.87782	0.125019	biofilm only
ribosomal protein L9 [Veillonella dispar ATCC 17748]	gi|237864859|gb|EEP66149.1|	0	0	2.0074	1.40332	Veillonella dispar	-4.04368	6.87782	0.125019	biofilm only
ABC transporter, ATP-binding protein [Veillonella dispar ATCC 17748]	gi|237865014|gb|EEP66304.1|	0	0	2.0074	1.40332	Veillonella dispar	-4.04368	6.87782	0.125019	biofilm only
50S ribosomal protein L4 [Porphyromonas gingivalis ATCC 33277]	gi|188995731|ref|YP_001929983.1|	0.494075	0.698728	2.0074	1.40332	Porphyromonas gingivalis	-1.69238	6.99185	0.375031	biofilm only
50S ribosomal protein L35 [Fusobacterium nucleatum subsp. nucleatum ATCC 25586]	gi|19703669|ref|NP_603231.1|	0.49861	0.705141	2.0074	1.40332	Fusobacterium nucleatum	-1.68177	6.99285	0.375031	biofilm only
DEAD-box ATP-dependent RNA helicase CshA, partial [Veillonella dispar DORA_11]	gi|566240764|gb|ETJ00837.1|	0.49861	0.705141	2.0074	1.40332	Veillonella dispar	-1.68177	6.99285	0.375031	biofilm only
CoA transferase subunit A [Porphyromonas gingivalis ATCC 33277]	gi|188995026|ref|YP_001929278.1|	0.98815	1.39746	2.0074	1.40332	Porphyromonas gingivalis	-0.841159	7.09752	0.687524	biofilm only
orotate phosphoribosyltransferase [Porphyromonas gingivalis ATCC 33277]	gi|188995004|ref|YP_001929256.1|	0.992685	0.00641346	2.0074	1.40332	Porphyromonas gingivalis	-0.835267	7.09845	0.687524	biofilm only
hypothetical protein HMPREF0813_01431 [Streptococcus anginosus F0211]	gi|315188351|gb|EFU22077.1|	0.992685	0.00641346	2.0074	1.40332	Streptococcus anginosus	-0.835267	7.09845	0.687524	biofilm only
hypothetical protein PGN_0391 [Porphyromonas gingivalis ATCC 33277]	gi|188994255|ref|YP_001928507.1|	1.48225	2.09622	2.0074	1.40332	Porphyromonas gingivalis	-0.309384	7.19598	1	overlap
hypothetical protein HMPREF8579_0174 [Streptococcus oralis ATCC 35037]	gi|291317165|gb|EFE57592.1|	1.48676	0.692314	2.0074	1.40332	Streptococcus oralis	-0.305327	7.19685	1	overlap
orotate phosphoribosyltransferase [Fusobacterium nucleatum subsp. nucleatum ATCC 25586]	gi|19703769|ref|NP_603331.1|	1.49127	0.711526	2.0074	1.40332	Fusobacterium nucleatum	-0.301277	7.19772	1	overlap
hypothetical protein FN0043 [Fusobacterium nucleatum subsp. nucleatum ATCC 25586]	gi|19703395|ref|NP_602957.1|	0	0	2.015	0.021496	Fusobacterium nucleatum	-4.04881	6.87964	0.125019	biofilm only
hypothetical protein FN0446 [Fusobacterium nucleatum subsp. nucleatum ATCC 25586]	gi|19703781|ref|NP_603343.1|	0	0	2.015	0.021496	Fusobacterium nucleatum	-4.04881	6.87964	0.125019	biofilm only
spore coat protein regulator protein YlbO [Fusobacterium nucleatum subsp. nucleatum ATCC 25586]	gi|19704828|ref|NP_602323.1|	0	0	2.015	0.021496	Fusobacterium nucleatum	-4.04881	6.87964	0.125019	biofilm only
2-C-methyl-D-erythritol 2,4-cyclodiphosphate synthase [Fusobacterium nucleatum subsp. nucleatum ATCC 25586]	gi|19705093|ref|NP_602588.1|	0	0	2.015	0.021496	Fusobacterium nucleatum	-4.04881	6.87964	0.125019	biofilm only
hypothetical protein FN2117 [Fusobacterium nucleatum subsp. nucleatum ATCC 25586]	gi|19705407|ref|NP_602902.1|	0	0	2.015	0.021496	Fusobacterium nucleatum	-4.04881	6.87964	0.125019	biofilm only
phage tail tape measure protein, TP901 family, core region [Fusobacterium nucleatum CTI-5]	gi|551108628|gb|ERT39727.1|	0	0	2.015	0.021496	Fusobacterium nucleatum	-4.04881	6.87964	0.125019	biofilm only
putative bacteriocin [Prevotella intermedia 17]	gi|387131657|ref|YP_006297630.1|	0	0	2.015	0.021496	Prevotella intermedia	-4.04881	6.87964	0.125019	biofilm only
FeS assembly ATPase SufC [Prevotella intermedia 17]	gi|387132367|ref|YP_006298339.1|	0	0	2.015	0.021496	Prevotella intermedia	-4.04881	6.87964	0.125019	biofilm only
PF12541 family protein [Prevotella intermedia 17]	gi|387132784|ref|YP_006298756.1|	0	0	2.015	0.021496	Prevotella intermedia	-4.04881	6.87964	0.125019	biofilm only
30S ribosomal protein S17 [Prevotella intermedia 17]	gi|387132921|ref|YP_006298893.1|	0	0	2.015	0.021496	Prevotella intermedia	-4.04881	6.87964	0.125019	biofilm only
pyridoxal phosphate biosynthetic protein PdxA [Prevotella intermedia 17]	gi|387133115|ref|YP_006299087.1|	0	0	2.015	0.021496	Prevotella intermedia	-4.04881	6.87964	0.125019	biofilm only
type I L-asparaginase [Prevotella intermedia 17]	gi|387133247|ref|YP_006299219.1|	0	0	2.015	0.021496	Prevotella intermedia	-4.04881	6.87964	0.125019	biofilm only
hypothetical protein PIN17_A1434 [Prevotella intermedia 17]	gi|387133344|ref|YP_006299316.1|	0	0	2.015	0.021496	Prevotella intermedia	-4.04881	6.87964	0.125019	biofilm only
GHKL domain protein [Prevotella intermedia 17]	gi|387133489|ref|YP_006299461.1|	0	0	2.015	0.021496	Prevotella intermedia	-4.04881	6.87964	0.125019	biofilm only
flavodoxin [Prevotella intermedia 17]	gi|387133721|ref|YP_006299693.1|	0	0	2.015	0.021496	Prevotella intermedia	-4.04881	6.87964	0.125019	biofilm only
FAD dependent oxidoreductase [Veillonella dispar ATCC 17748]	gi|237863274|gb|EEP64564.1|	0	0	2.015	0.021496	Veillonella dispar	-4.04881	6.87964	0.125019	biofilm only
histidinol dehydrogenase [Veillonella dispar ATCC 17748]	gi|237863336|gb|EEP64626.1|	0	0	2.015	0.021496	Veillonella dispar	-4.04881	6.87964	0.125019	biofilm only
isoleucine--tRNA ligase [Veillonella dispar ATCC 17748]	gi|237863383|gb|EEP64673.1|	0	0	2.015	0.021496	Veillonella dispar	-4.04881	6.87964	0.125019	biofilm only
putative xanthine dehydrogenase accessory factor [Veillonella dispar ATCC 17748]	gi|237863492|gb|EEP64782.1|	0	0	2.015	0.021496	Veillonella dispar	-4.04881	6.87964	0.125019	biofilm only
GTP-binding protein YchF [Veillonella dispar ATCC 17748]	gi|237863525|gb|EEP64815.1|	0	0	2.015	0.021496	Veillonella dispar	-4.04881	6.87964	0.125019	biofilm only
6,7-dimethyl-8-ribityllumazine synthase [Veillonella dispar ATCC 17748]	gi|237863976|gb|EEP65266.1|	0	0	2.015	0.021496	Veillonella dispar	-4.04881	6.87964	0.125019	biofilm only
amidohydrolase family protein [Veillonella dispar ATCC 17748]	gi|237863981|gb|EEP65271.1|	0	0	2.015	0.021496	Veillonella dispar	-4.04881	6.87964	0.125019	biofilm only
ABC transporter, ATP-binding protein [Veillonella dispar ATCC 17748]	gi|237864243|gb|EEP65533.1|	0	0	2.015	0.021496	Veillonella dispar	-4.04881	6.87964	0.125019	biofilm only
thioredoxin [Veillonella dispar ATCC 17748]	gi|237864311|gb|EEP65601.1|	0	0	2.015	0.021496	Veillonella dispar	-4.04881	6.87964	0.125019	biofilm only
RNA polymerase sigma factor RpoD [Veillonella dispar ATCC 17748]	gi|237864455|gb|EEP65745.1|	0	0	2.015	0.021496	Veillonella dispar	-4.04881	6.87964	0.125019	biofilm only
peptidase C26 [Veillonella dispar ATCC 17748]	gi|237864505|gb|EEP65795.1|	0	0	2.015	0.021496	Veillonella dispar	-4.04881	6.87964	0.125019	biofilm only
hydrogenase, Fe-only [Veillonella dispar ATCC 17748]	gi|237864525|gb|EEP65815.1|	0	0	2.015	0.021496	Veillonella dispar	-4.04881	6.87964	0.125019	biofilm only
cysteine-rich domain protein [Veillonella dispar ATCC 17748]	gi|237864894|gb|EEP66184.1|	0	0	2.015	0.021496	Veillonella dispar	-4.04881	6.87964	0.125019	biofilm only
BMC domain protein [Veillonella dispar ATCC 17748]	gi|237864962|gb|EEP66252.1|	0	0	2.015	0.021496	Veillonella dispar	-4.04881	6.87964	0.125019	biofilm only
transcriptional regulator, LysR family [Veillonella dispar ATCC 17748]	gi|237865136|gb|EEP66426.1|	0	0	2.015	0.021496	Veillonella dispar	-4.04881	6.87964	0.125019	biofilm only
heavy metal-associated domain protein [Veillonella dispar ATCC 17748]	gi|237865145|gb|EEP66435.1|	0	0	2.015	0.021496	Veillonella dispar	-4.04881	6.87964	0.125019	biofilm only
Transcriptional regulator, LysR family [Veillonella dispar DORA_11]	gi|566237534|gb|ETI99079.1|	0	0	2.015	0.021496	Veillonella dispar	-4.04881	6.87964	0.125019	biofilm only
hypothetical protein FN1005 [Fusobacterium nucleatum subsp. nucleatum ATCC 25586]	gi|19704340|ref|NP_603902.1|	0.494075	0.698728	2.015	0.021496	Fusobacterium nucleatum	-1.69751	6.99353	0.375031	biofilm only
Holliday junction DNA helicase RuvB [Fusobacterium nucleatum subsp. nucleatum ATCC 25586]	gi|19704552|ref|NP_604114.1|	0.494075	0.698728	2.015	0.021496	Fusobacterium nucleatum	-1.69751	6.99353	0.375031	biofilm only
methionine aminopeptidase [Fusobacterium nucleatum subsp. nucleatum ATCC 25586]	gi|19704632|ref|NP_604194.1|	0.494075	0.698728	2.015	0.021496	Fusobacterium nucleatum	-1.69751	6.99353	0.375031	biofilm only
riboflavin synthase subunit alpha [Porphyromonas gingivalis ATCC 33277]	gi|188994628|ref|YP_001928880.1|	0.494075	0.698728	2.015	0.021496	Porphyromonas gingivalis	-1.69751	6.99353	0.375031	biofilm only
ribosomal subunit interface protein [Prevotella intermedia 17]	gi|387132892|ref|YP_006298864.1|	0.494075	0.698728	2.015	0.021496	Prevotella intermedia	-1.69751	6.99353	0.375031	biofilm only
3-deoxy-manno-octulosonate cytidylyltransferase [Fusobacterium nucleatum subsp. nucleatum ATCC 25586]	gi|19704142|ref|NP_603704.1|	0.49861	0.705141	2.015	0.021496	Fusobacterium nucleatum	-1.68689	6.99454	0.375031	biofilm only
NAD(P)H-dependent glycerol-3-phosphate dehydrogenase [Fusobacterium nucleatum subsp. nucleatum ATCC 25586]	gi|19704241|ref|NP_603803.1|	0.49861	0.705141	2.015	0.021496	Fusobacterium nucleatum	-1.68689	6.99454	0.375031	biofilm only
hypothetical protein PIN17_A0363 [Prevotella intermedia 17]	gi|387132359|ref|YP_006298331.1|	0.49861	0.705141	2.015	0.021496	Prevotella intermedia	-1.68689	6.99454	0.375031	biofilm only
ABC transporter, permease protein [Veillonella dispar ATCC 17748]	gi|237864128|gb|EEP65418.1|	0.49861	0.705141	2.015	0.021496	Veillonella dispar	-1.68689	6.99454	0.375031	biofilm only
replicative DNA helicase [Veillonella dispar ATCC 17748]	gi|237864860|gb|EEP66150.1|	0.49861	0.705141	2.015	0.021496	Veillonella dispar	-1.68689	6.99454	0.375031	biofilm only
ABC transporter, ATP-binding protein [Veillonella dispar ATCC 17748]	gi|237865152|gb|EEP66442.1|	0.49861	0.705141	2.015	0.021496	Veillonella dispar	-1.68689	6.99454	0.375031	biofilm only
acriflavin resistance protein D [Fusobacterium nucleatum subsp. nucleatum ATCC 25586]	gi|19703850|ref|NP_603412.1|	0.98815	1.39746	2.015	0.021496	Fusobacterium nucleatum	-0.846282	7.09908	0.687524	biofilm only
tRNA modification GTPase TrmE [Fusobacterium nucleatum subsp. nucleatum ATCC 25586]	gi|19703358|ref|NP_602920.1|	0.992685	0.00641346	2.015	0.021496	Fusobacterium nucleatum	-0.84039	7.10002	0.687524	biofilm only
tryptophanyl-tRNA synthetase [Fusobacterium nucleatum subsp. nucleatum ATCC 25586]	gi|19703747|ref|NP_603309.1|	0.992685	0.00641346	2.015	0.021496	Fusobacterium nucleatum	-0.84039	7.10002	0.687524	biofilm only
hypothetical protein FN0451 [Fusobacterium nucleatum subsp. nucleatum ATCC 25586]	gi|19703786|ref|NP_603348.1|	0.992685	0.00641346	2.015	0.021496	Fusobacterium nucleatum	-0.84039	7.10002	0.687524	biofilm only
hypothetical protein FN0718 [Fusobacterium nucleatum subsp. nucleatum ATCC 25586]	gi|19704053|ref|NP_603615.1|	0.992685	0.00641346	2.015	0.021496	Fusobacterium nucleatum	-0.84039	7.10002	0.687524	biofilm only
phenazine biosynthesis protein PhzF [Fusobacterium nucleatum subsp. nucleatum ATCC 25586]	gi|19704759|ref|NP_604321.1|	0.992685	0.00641346	2.015	0.021496	Fusobacterium nucleatum	-0.84039	7.10002	0.687524	biofilm only
hypothetical protein FN1780 [Fusobacterium nucleatum subsp. nucleatum ATCC 25586]	gi|19705085|ref|NP_602580.1|	0.992685	0.00641346	2.015	0.021496	Fusobacterium nucleatum	-0.84039	7.10002	0.687524	biofilm only
Por secretion system C-terminal sorting domain protein [Prevotella intermedia 17]	gi|387132606|ref|YP_006298578.1|	0.992685	0.00641346	2.015	0.021496	Prevotella intermedia	-0.84039	7.10002	0.687524	biofilm only
hypothetical protein PIN17_A1325 [Prevotella intermedia 17]	gi|387133240|ref|YP_006299212.1|	0.992685	0.00641346	2.015	0.021496	Prevotella intermedia	-0.84039	7.10002	0.687524	biofilm only
hypothetical protein HMPREF0813_01307 [Streptococcus anginosus F0211]	gi|315188229|gb|EFU21955.1|	0.992685	0.00641346	2.015	0.021496	Streptococcus anginosus	-0.84039	7.10002	0.687524	biofilm only
biopolymer transport protein ExbB [Fusobacterium nucleatum subsp. nucleatum ATCC 25586]	gi|19704647|ref|NP_604209.1|	0.9972	1.41025	2.015	0.021496	Fusobacterium nucleatum	-0.834547	7.10095	0.687524	biofilm only
transcriptional regulator [Fusobacterium nucleatum subsp. nucleatum ATCC 25586]	gi|19704709|ref|NP_604271.1|	0.9972	1.41025	2.015	0.021496	Fusobacterium nucleatum	-0.834547	7.10095	0.687524	biofilm only
SLT family Transglycosylase [Treponema denticola F0402]	gi|325474988|gb|EGC78174.1|	0.9972	1.41025	2.015	0.021496	Treponema denticola	-0.834547	7.10095	0.687524	biofilm only
ABC transporter, ATP-binding protein [Streptococcus anginosus F0211]	gi|315188437|gb|EFU22154.1|	1.48225	2.09622	2.015	0.021496	Streptococcus anginosus	-0.314507	7.19744	1	overlap
hypothetical protein FN0690 [Fusobacterium nucleatum subsp. nucleatum ATCC 25586]	gi|19704025|ref|NP_603587.1|	1.48676	0.692314	2.015	0.021496	Fusobacterium nucleatum	-0.31045	7.19831	1	overlap
dethiobiotin synthetase [Fusobacterium nucleatum subsp. nucleatum ATCC 25586]	gi|19704336|ref|NP_603898.1|	1.48676	0.692314	2.015	0.021496	Fusobacterium nucleatum	-0.31045	7.19831	1	overlap
NADH-dependent butanol dehydrogenase [Fusobacterium nucleatum subsp. nucleatum ATCC 25586]	gi|19704747|ref|NP_604309.1|	1.48676	0.692314	2.015	0.021496	Fusobacterium nucleatum	-0.31045	7.19831	1	overlap
hypothetical protein FN1478 [Fusobacterium nucleatum subsp. nucleatum ATCC 25586]	gi|19704810|ref|NP_604372.1|	1.48676	0.692314	2.015	0.021496	Fusobacterium nucleatum	-0.31045	7.19831	1	overlap
hypothetical protein FN1479 [Fusobacterium nucleatum subsp. nucleatum ATCC 25586]	gi|19704811|ref|NP_604373.1|	1.48676	0.692314	2.015	0.021496	Fusobacterium nucleatum	-0.31045	7.19831	1	overlap
putative bacteriocin [Prevotella intermedia 17]	gi|387131655|ref|YP_006297628.1|	1.48676	0.692314	2.015	0.021496	Prevotella intermedia	-0.31045	7.19831	1	overlap
hypothetical protein FN0728 [Fusobacterium nucleatum subsp. nucleatum ATCC 25586]	gi|19704063|ref|NP_603625.1|	1.49127	0.711526	2.015	0.021496	Fusobacterium nucleatum	-0.3064	7.19918	1	overlap
Mg(2+) chelatase family protein [Fusobacterium nucleatum subsp. nucleatum ATCC 25586]	gi|19704935|ref|NP_602430.1|	1.49127	0.711526	2.015	0.021496	Fusobacterium nucleatum	-0.3064	7.19918	1	overlap
Xaa-Pro dipeptidase [Fusobacterium nucleatum subsp. nucleatum ATCC 25586]	gi|19705251|ref|NP_602746.1|	1.49127	0.711526	2.015	0.021496	Fusobacterium nucleatum	-0.3064	7.19918	1	overlap
amidophosphoribosyltransferase [Fusobacterium nucleatum subsp. nucleatum ATCC 23726]	gi|296155569|gb|EFG96334.1|	1.49127	0.711526	2.015	0.021496	Fusobacterium nucleatum	-0.3064	7.19918	1	overlap
hypothetical protein HMPREF9094_1623 [Fusobacterium nucleatum subsp. animalis ATCC 51191]	gi|339890184|gb|EGQ79350.1|	1.49127	0.711526	2.015	0.021496	Fusobacterium nucleatum	-0.3064	7.19918	1	overlap
oligopeptide transporter, OPT family [Veillonella dispar ATCC 17748]	gi|237864889|gb|EEP66179.1|	1.49127	0.711526	2.015	0.021496	Veillonella dispar	-0.3064	7.19918	1	overlap
lipopolysaccharide heptosyltransferase [Fusobacterium nucleatum subsp. nucleatum ATCC 25586]	gi|19703878|ref|NP_603440.1|	1.49585	2.11545	2.015	0.021496	Fusobacterium nucleatum	-0.302308	7.20006	1	overlap
Bvg accessory factor [Fusobacterium nucleatum subsp. nucleatum ATCC 25586]	gi|19704096|ref|NP_603658.1|	0	0	2.02264	1.4464	Fusobacterium nucleatum	-4.05394	6.88147	0.125019	biofilm only
potassium uptake protein KtrA [Fusobacterium nucleatum subsp. nucleatum ATCC 25586]	gi|19705045|ref|NP_602540.1|	0	0	2.02264	1.4464	Fusobacterium nucleatum	-4.05394	6.88147	0.125019	biofilm only
manganese-binding protein [Fusobacterium nucleatum subsp. nucleatum ATCC 25586]	gi|19705117|ref|NP_602612.1|	0	0	2.02264	1.4464	Fusobacterium nucleatum	-4.05394	6.88147	0.125019	biofilm only
RNA-binding protein S1 [Fusobacterium nucleatum]	gi|492572791|ref|WP_005890259.1|	0	0	2.02264	1.4464	Fusobacterium nucleatum	-4.05394	6.88147	0.125019	biofilm only
carbamoyl-phosphate synthase large subunit [Porphyromonas gingivalis ATCC 33277]	gi|188995307|ref|YP_001929559.1|	0	0	2.02264	1.4464	Porphyromonas gingivalis	-4.05394	6.88147	0.125019	biofilm only
sigma-70, region 3 [Prevotella intermedia 17]	gi|387132024|ref|YP_006297997.1|	0	0	2.02264	1.4464	Prevotella intermedia	-4.05394	6.88147	0.125019	biofilm only
ribosome-associated GTPase EngA [Prevotella intermedia 17]	gi|387132167|ref|YP_006298139.1|	0	0	2.02264	1.4464	Prevotella intermedia	-4.05394	6.88147	0.125019	biofilm only
ParB-like protein [Prevotella intermedia 17]	gi|387132197|ref|YP_006298169.1|	0	0	2.02264	1.4464	Prevotella intermedia	-4.05394	6.88147	0.125019	biofilm only
CRISPR-associated protein Cas9/Csn1, subtype II/NMEMI [Prevotella intermedia 17]	gi|387132277|ref|YP_006298249.1|	0	0	2.02264	1.4464	Prevotella intermedia	-4.05394	6.88147	0.125019	biofilm only
ribosomal protein L18e/L15-like protein [Prevotella intermedia 17]	gi|387132931|ref|YP_006298903.1|	0	0	2.02264	1.4464	Prevotella intermedia	-4.05394	6.88147	0.125019	biofilm only
hypothetical protein PIN17_A1161 [Prevotella intermedia 17]	gi|387133088|ref|YP_006299060.1|	0	0	2.02264	1.4464	Prevotella intermedia	-4.05394	6.88147	0.125019	biofilm only
UDP-glucose 4-epimerase [Prevotella intermedia 17]	gi|387133110|ref|YP_006299082.1|	0	0	2.02264	1.4464	Prevotella intermedia	-4.05394	6.88147	0.125019	biofilm only
translation initiation factor IF-3 [Veillonella dispar ATCC 17748]	gi|237864481|gb|EEP65771.1|	0	0	2.02264	1.4464	Veillonella dispar	-4.05394	6.88147	0.125019	biofilm only
ATP synthase F1, gamma subunit [Veillonella dispar ATCC 17748]	gi|237865052|gb|EEP66342.1|	0	0	2.02264	1.4464	Veillonella dispar	-4.05394	6.88147	0.125019	biofilm only
glucokinase [Fusobacterium nucleatum subsp. nucleatum ATCC 25586]	gi|19704499|ref|NP_604061.1|	0.49861	0.705141	2.02264	1.4464	Fusobacterium nucleatum	-1.69203	6.99623	0.375031	biofilm only
NADH:ubiquinone oxidoreductase, F subunit [Prevotella intermedia 17]	gi|387131695|ref|YP_006297668.1|	0.49861	0.705141	2.02264	1.4464	Prevotella intermedia	-1.69203	6.99623	0.375031	biofilm only
glycine zipper [Prevotella intermedia 17]	gi|387133024|ref|YP_006298996.1|	0.49861	0.705141	2.02264	1.4464	Prevotella intermedia	-1.69203	6.99623	0.375031	biofilm only
hypothetical protein PIN17_A1878 [Prevotella intermedia 17]	gi|387133745|ref|YP_006299717.1|	0.49861	0.705141	2.02264	1.4464	Prevotella intermedia	-1.69203	6.99623	0.375031	biofilm only
ABC transporter ATP-binding protein [Fusobacterium nucleatum subsp. nucleatum ATCC 25586]	gi|19703580|ref|NP_603142.1|	0.992685	0.00641346	2.02264	1.4464	Fusobacterium nucleatum	-0.845522	7.10159	0.687524	biofilm only
hypothetical protein FN0238 [Fusobacterium nucleatum subsp. nucleatum ATCC 25586]	gi|19703583|ref|NP_603145.1|	0.992685	0.00641346	2.02264	1.4464	Fusobacterium nucleatum	-0.845522	7.10159	0.687524	biofilm only
ATP-dependent Clp protease proteolytic subunit [Fusobacterium nucleatum subsp. nucleatum ATCC 25586]	gi|19705312|ref|NP_602807.1|	1.48225	2.09622	2.02264	1.4464	Fusobacterium nucleatum	-0.319639	7.19891	1	overlap
hypothetical protein FN2001 [Fusobacterium nucleatum subsp. nucleatum ATCC 25586]	gi|19705297|ref|NP_602792.1|	1.49127	0.711526	2.02264	1.4464	Fusobacterium nucleatum	-0.311532	7.20065	1	overlap
hypothetical protein PIN17_A1396 [Prevotella intermedia 17]	gi|387133308|ref|YP_006299280.1|	1.49127	0.711526	2.02264	1.4464	Prevotella intermedia	-0.311532	7.20065	1	overlap
formate--tetrahydrofolate ligase [Actinomyces oris]	gi|498300746|ref|WP_010614902.1|	0	0	2.03025	2.87121	Actinomyces oris	-4.05903	6.8833	0.125019	biofilm only
LysM domain-containing protein [Prevotella intermedia 17]	gi|387133618|ref|YP_006299590.1|	0	0	2.03025	2.87121	Prevotella intermedia	-4.05903	6.8833	0.125019	biofilm only
Tex-like protein N-terminal domain protein [Prevotella intermedia 17]	gi|387133479|ref|YP_006299451.1|	0.49861	0.705141	2.03025	2.87121	Prevotella intermedia	-1.69712	6.99791	0.375031	biofilm only
putative N-carbamoylputrescine amidase [Prevotella intermedia 17]	gi|387133524|ref|YP_006299496.1|	1.48676	0.692314	2.03025	2.87121	Prevotella intermedia	-0.320676	7.20124	1	overlap
superoxide dismutase Fe-Mn [Porphyromonas gingivalis ATCC 33277]	gi|188994428|ref|YP_001928680.1|	0	0	2.4997	3.53511	Porphyromonas gingivalis	-4.34278	6.99145	0.0625157	biofilm only
hypothetical protein PIN17_A0936 [Prevotella intermedia 17]	gi|387132876|ref|YP_006298848.1|	0	0	2.4997	3.53511	Prevotella intermedia	-4.34278	6.99145	0.0625157	biofilm only
phosphoribosylformylglycinamidine cyclo-ligase [Streptococcus oralis ATCC 49296]	gi|315315785|gb|EFU63821.1|	0	0	2.4997	3.53511	Streptococcus oralis	-4.34278	6.99145	0.0625157	biofilm only
nitroreductase family protein [Veillonella dispar ATCC 17748]	gi|237863523|gb|EEP64813.1|	0	0	2.4997	3.53511	Veillonella dispar	-4.34278	6.99145	0.0625157	biofilm only
cobyric acid synthase [Fusobacterium nucleatum subsp. nucleatum ATCC 25586]	gi|19704312|ref|NP_603874.1|	0.98815	1.39746	2.4997	3.53511	Fusobacterium nucleatum	-1.14025	7.19563	0.453166	biofilm only
hypothetical protein PGN_0693 [Porphyromonas gingivalis ATCC 33277]	gi|188994557|ref|YP_001928809.1|	0.98815	1.39746	2.4997	3.53511	Porphyromonas gingivalis	-1.14025	7.19563	0.453166	biofilm only
peptidase, C69 family [Campylobacter rectus RM3267]	gi|222879512|gb|EEF14603.1|	1.48225	2.09622	2.4997	3.53511	Campylobacter rectus	-0.608477	7.28782	0.72659	overlap
hypothetical protein PGN_1143 [Porphyromonas gingivalis ATCC 33277]	gi|188995007|ref|YP_001929259.1|	1.48225	2.09622	2.4997	3.53511	Porphyromonas gingivalis	-0.608477	7.28782	0.72659	overlap
50S ribosomal protein L14 [Tannerella forsythia ATCC 43037]	gi|375255271|ref|YP_005014438.1|	1.48225	2.09622	2.4997	3.53511	Tannerella forsythia	-0.608477	7.28782	0.72659	overlap
flavodoxin FldA [Fusobacterium nucleatum subsp. nucleatum ATCC 25586]	gi|19704059|ref|NP_603621.1|	0	0	2.5073	2.11029	Fusobacterium nucleatum	-4.34694	6.99314	0.0625157	biofilm only
MRP family nucleotide-binding protein [Fusobacterium nucleatum subsp. nucleatum ATCC 25586]	gi|19705388|ref|NP_602883.1|	0	0	2.5073	2.11029	Fusobacterium nucleatum	-4.34694	6.99314	0.0625157	biofilm only
hypothetical protein FN2116 [Fusobacterium nucleatum subsp. nucleatum ATCC 25586]	gi|19705406|ref|NP_602901.1|	0	0	2.5073	2.11029	Fusobacterium nucleatum	-4.34694	6.99314	0.0625157	biofilm only
cell division trigger factor [Porphyromonas gingivalis ATCC 33277]	gi|188994655|ref|YP_001928907.1|	0	0	2.5073	2.11029	Porphyromonas gingivalis	-4.34694	6.99314	0.0625157	biofilm only
50S ribosomal protein L18 [Porphyromonas gingivalis ATCC 33277]	gi|188995716|ref|YP_001929968.1|	0	0	2.5073	2.11029	Porphyromonas gingivalis	-4.34694	6.99314	0.0625157	biofilm only
immunoreactive 47 kDa antigen PG97 [Porphyromonas gingivalis TDC60]	gi|334147872|ref|YP_004510801.1|	0	0	2.5073	2.11029	Porphyromonas gingivalis	-4.34694	6.99314	0.0625157	biofilm only
hypothetical protein PG0686 [Porphyromonas gingivalis W83]	gi|34540483|ref|NP_904962.1|	0	0	2.5073	2.11029	Porphyromonas gingivalis	-4.34694	6.99314	0.0625157	biofilm only
NAD dependent epimerase/dehydratase family protein [Veillonella dispar ATCC 17748]	gi|237863326|gb|EEP64616.1|	0	0	2.5073	2.11029	Veillonella dispar	-4.34694	6.99314	0.0625157	biofilm only
Xaa-His dipeptidase [Veillonella dispar ATCC 17748]	gi|237863476|gb|EEP64766.1|	0	0	2.5073	2.11029	Veillonella dispar	-4.34694	6.99314	0.0625157	biofilm only
pyridine nucleotide-disulfide oxidoreductase [Veillonella dispar ATCC 17748]	gi|237863756|gb|EEP65046.1|	0	0	2.5073	2.11029	Veillonella dispar	-4.34694	6.99314	0.0625157	biofilm only
tyrosine--tRNA ligase [Veillonella dispar ATCC 17748]	gi|237863816|gb|EEP65106.1|	0	0	2.5073	2.11029	Veillonella dispar	-4.34694	6.99314	0.0625157	biofilm only
hypothetical protein VEIDISOL_01292 [Veillonella dispar ATCC 17748]	gi|237864122|gb|EEP65412.1|	0	0	2.5073	2.11029	Veillonella dispar	-4.34694	6.99314	0.0625157	biofilm only
transcription termination/antitermination factor NusG [Veillonella dispar ATCC 17748]	gi|237865078|gb|EEP66368.1|	0	0	2.5073	2.11029	Veillonella dispar	-4.34694	6.99314	0.0625157	biofilm only
50S ribosomal protein L5 [Porphyromonas gingivalis ATCC 33277]	gi|188995720|ref|YP_001929972.1|	0.494075	0.698728	2.5073	2.11029	Porphyromonas gingivalis	-1.99564	7.09871	0.218785	biofilm only
hypothetical protein VEIDISOL_00439 [Veillonella dispar ATCC 17748]	gi|237865075|gb|EEP66365.1|	0.49861	0.705141	2.5073	2.11029	Veillonella dispar	-1.98503	7.09965	0.218785	biofilm only
anthranilate synthase component II [Fusobacterium nucleatum subsp. nucleatum ATCC 25586]	gi|19703840|ref|NP_603402.1|	1.48676	0.692314	2.5073	2.11029	Fusobacterium nucleatum	-0.608586	7.29001	0.72659	overlap
FKBP-type peptidyl-prolyl cis-trans isomerase FkpA [Porphyromonas gingivalis ATCC 33277]	gi|188994607|ref|YP_001928859.1|	1.48676	0.692314	2.5073	2.11029	Porphyromonas gingivalis	-0.608586	7.29001	0.72659	overlap
arsenate reductase [Fusobacterium nucleatum subsp. nucleatum ATCC 25586]	gi|19703404|ref|NP_602966.1|	0	0	2.51495	0.68554	Fusobacterium nucleatum	-4.35112	6.99483	0.0625157	biofilm only
N-acyl-L-amino acid amidohydrolase [Fusobacterium nucleatum subsp. nucleatum ATCC 25586]	gi|19704398|ref|NP_603960.1|	0	0	2.51495	0.68554	Fusobacterium nucleatum	-4.35112	6.99483	0.0625157	biofilm only
ABC transporter permease [Fusobacterium nucleatum subsp. nucleatum ATCC 25586]	gi|19704684|ref|NP_604246.1|	0	0	2.51495	0.68554	Fusobacterium nucleatum	-4.35112	6.99483	0.0625157	biofilm only
ABC transporter [Fusobacterium nucleatum subsp. nucleatum ATCC 25586]	gi|19705201|ref|NP_602696.1|	0	0	2.51495	0.68554	Fusobacterium nucleatum	-4.35112	6.99483	0.0625157	biofilm only
hypothetical protein PGN_1476 [Porphyromonas gingivalis ATCC 33277]	gi|188995340|ref|YP_001929592.1|	0	0	2.51495	0.68554	Porphyromonas gingivalis	-4.35112	6.99483	0.0625157	biofilm only
30S ribosomal protein S10 [Porphyromonas gingivalis ATCC 33277]	gi|188995733|ref|YP_001929985.1|	0	0	2.51495	0.68554	Porphyromonas gingivalis	-4.35112	6.99483	0.0625157	biofilm only
PF14330 domain protein [Prevotella intermedia 17]	gi|387132013|ref|YP_006297986.1|	0	0	2.51495	0.68554	Prevotella intermedia	-4.35112	6.99483	0.0625157	biofilm only
putative ATP-dependent Clp endopeptidase, proteolytic subunit ClpP [Prevotella intermedia 17]	gi|387132184|ref|YP_006298156.1|	0	0	2.51495	0.68554	Prevotella intermedia	-4.35112	6.99483	0.0625157	biofilm only
hypothetical protein PIN17_A0125 [Prevotella intermedia 17]	gi|387132204|ref|YP_006298176.1|	0	0	2.51495	0.68554	Prevotella intermedia	-4.35112	6.99483	0.0625157	biofilm only
PF14063 family protein [Prevotella intermedia 17]	gi|387132518|ref|YP_006298490.1|	0	0	2.51495	0.68554	Prevotella intermedia	-4.35112	6.99483	0.0625157	biofilm only
phosphoglucosamine mutase [Veillonella dispar ATCC 17748]	gi|237863496|gb|EEP64786.1|	0	0	2.51495	0.68554	Veillonella dispar	-4.35112	6.99483	0.0625157	biofilm only
export membrane protein SecD [Veillonella dispar ATCC 17748]	gi|237863779|gb|EEP65069.1|	0	0	2.51495	0.68554	Veillonella dispar	-4.35112	6.99483	0.0625157	biofilm only
FeS assembly ATPase SufC [Veillonella dispar ATCC 17748]	gi|237863849|gb|EEP65139.1|	0	0	2.51495	0.68554	Veillonella dispar	-4.35112	6.99483	0.0625157	biofilm only
transcriptional repressor of CtsR [Veillonella dispar ATCC 17748]	gi|237863856|gb|EEP65146.1|	0	0	2.51495	0.68554	Veillonella dispar	-4.35112	6.99483	0.0625157	biofilm only
putative histidinol-phosphate transaminase [Veillonella dispar ATCC 17748]	gi|237864015|gb|EEP65305.1|	0	0	2.51495	0.68554	Veillonella dispar	-4.35112	6.99483	0.0625157	biofilm only
ribosomal protein S21 [Veillonella dispar ATCC 17748]	gi|237864037|gb|EEP65327.1|	0	0	2.51495	0.68554	Veillonella dispar	-4.35112	6.99483	0.0625157	biofilm only
ABC transporter, ATP-binding protein [Veillonella dispar ATCC 17748]	gi|237864127|gb|EEP65417.1|	0	0	2.51495	0.68554	Veillonella dispar	-4.35112	6.99483	0.0625157	biofilm only
ribosomal protein S20 [Veillonella dispar ATCC 17748]	gi|237864147|gb|EEP65437.1|	0	0	2.51495	0.68554	Veillonella dispar	-4.35112	6.99483	0.0625157	biofilm only
aminotransferase, class I/II [Veillonella dispar ATCC 17748]	gi|237864328|gb|EEP65618.1|	0	0	2.51495	0.68554	Veillonella dispar	-4.35112	6.99483	0.0625157	biofilm only
ribosomal protein L27 [Veillonella dispar ATCC 17748]	gi|237864435|gb|EEP65725.1|	0	0	2.51495	0.68554	Veillonella dispar	-4.35112	6.99483	0.0625157	biofilm only
hypothetical protein VEIDISOL_00666 [Veillonella dispar ATCC 17748]	gi|237864573|gb|EEP65863.1|	0	0	2.51495	0.68554	Veillonella dispar	-4.35112	6.99483	0.0625157	biofilm only
outer membrane protein [Veillonella dispar ATCC 17748]	gi|237864716|gb|EEP66006.1|	0	0	2.51495	0.68554	Veillonella dispar	-4.35112	6.99483	0.0625157	biofilm only
hydrogenase, Fe-only [Veillonella dispar ATCC 17748]	gi|237864729|gb|EEP66019.1|	0	0	2.51495	0.68554	Veillonella dispar	-4.35112	6.99483	0.0625157	biofilm only
hemerythrin HHE cation binding domain protein [Veillonella dispar ATCC 17748]	gi|237864829|gb|EEP66119.1|	0	0	2.51495	0.68554	Veillonella dispar	-4.35112	6.99483	0.0625157	biofilm only
response regulator receiver domain protein [Veillonella dispar ATCC 17748]	gi|237864842|gb|EEP66132.1|	0	0	2.51495	0.68554	Veillonella dispar	-4.35112	6.99483	0.0625157	biofilm only
hypothetical protein VEIDISOL_00210 [Veillonella dispar ATCC 17748]	gi|237864856|gb|EEP66146.1|	0	0	2.51495	0.68554	Veillonella dispar	-4.35112	6.99483	0.0625157	biofilm only
3-deoxy-7-phosphoheptulonate synthase [Veillonella dispar ATCC 17748]	gi|237864934|gb|EEP66224.1|	0	0	2.51495	0.68554	Veillonella dispar	-4.35112	6.99483	0.0625157	biofilm only
BMC domain protein [Veillonella dispar ATCC 17748]	gi|237864963|gb|EEP66253.1|	0	0	2.51495	0.68554	Veillonella dispar	-4.35112	6.99483	0.0625157	biofilm only
3-dehydroquinate synthase [Veillonella dispar ATCC 17748]	gi|237864981|gb|EEP66271.1|	0	0	2.51495	0.68554	Veillonella dispar	-4.35112	6.99483	0.0625157	biofilm only
S4 domain protein [Veillonella dispar ATCC 17748]	gi|237865162|gb|EEP66452.1|	0	0	2.51495	0.68554	Veillonella dispar	-4.35112	6.99483	0.0625157	biofilm only
cupin domain protein [Veillonella dispar ATCC 17748]	gi|237865190|gb|EEP66480.1|	0	0	2.51495	0.68554	Veillonella dispar	-4.35112	6.99483	0.0625157	biofilm only
exodeoxyribonuclease III [Fusobacterium nucleatum subsp. nucleatum ATCC 25586]	gi|19703399|ref|NP_602961.1|	0.494075	0.698728	2.51495	0.68554	Fusobacterium nucleatum	-1.99982	7.10029	0.218785	biofilm only
heat shock protein 33 [Fusobacterium nucleatum subsp. nucleatum ATCC 25586]	gi|19704931|ref|NP_602426.1|	0.494075	0.698728	2.51495	0.68554	Fusobacterium nucleatum	-1.99982	7.10029	0.218785	biofilm only
methylaspartate mutase, S subunit [Prevotella intermedia 17]	gi|387132008|ref|YP_006297981.1|	0.494075	0.698728	2.51495	0.68554	Prevotella intermedia	-1.99982	7.10029	0.218785	biofilm only
hypothetical protein PGN_1485 [Porphyromonas gingivalis ATCC 33277]	gi|188995349|ref|YP_001929601.1|	0.49861	0.705141	2.51495	0.68554	Porphyromonas gingivalis	-1.98921	7.10123	0.218785	biofilm only
Gram-positive signal peptide protein, YSIRK family [Veillonella dispar ATCC 17748]	gi|237863712|gb|EEP65002.1|	0.49861	0.705141	2.51495	0.68554	Veillonella dispar	-1.98921	7.10123	0.218785	biofilm only
ATP-dependent Clp protease, ATP-binding subunit ClpX [Veillonella dispar ATCC 17748]	gi|237864392|gb|EEP65682.1|	0.49861	0.705141	2.51495	0.68554	Veillonella dispar	-1.98921	7.10123	0.218785	biofilm only
hypothetical protein PGN_1182 [Porphyromonas gingivalis ATCC 33277]	gi|188995046|ref|YP_001929298.1|	0.98815	1.39746	2.51495	0.68554	Porphyromonas gingivalis	-1.1486	7.19856	0.453166	biofilm only
cytoplasmic protein [Fusobacterium nucleatum subsp. nucleatum ATCC 25586]	gi|19703665|ref|NP_603227.1|	0.992685	0.00641346	2.51495	0.68554	Fusobacterium nucleatum	-1.14271	7.19944	0.453166	biofilm only
protease HtpX [Fusobacterium nucleatum subsp. nucleatum ATCC 25586]	gi|19704255|ref|NP_603817.1|	0.9972	1.41025	2.51495	0.68554	Fusobacterium nucleatum	-1.13686	7.20031	0.453166	biofilm only
V-type ATP synthase subunit A [Porphyromonas gingivalis ATCC 33277]	gi|188995626|ref|YP_001929878.1|	1.48225	2.09622	2.51495	0.68554	Porphyromonas gingivalis	-0.616823	7.29057	0.72659	overlap
LPXTG-motif cell wall anchor domain protein [Streptococcus anginosus F0211]	gi|315189645|gb|EFU23337.1|	1.48676	0.692314	2.51495	0.68554	Streptococcus anginosus	-0.612766	7.29139	0.72659	overlap
beta 1,4 glucosyltransferase [Fusobacterium nucleatum subsp. nucleatum ATCC 25586]	gi|19703877|ref|NP_603439.1|	1.49127	0.711526	2.51495	0.68554	Fusobacterium nucleatum	-0.608716	7.2922	0.72659	overlap
choline kinase [Fusobacterium nucleatum subsp. nucleatum ATCC 25586]	gi|19704991|ref|NP_602486.1|	1.49127	0.711526	2.51495	0.68554	Fusobacterium nucleatum	-0.608716	7.2922	0.72659	overlap
tRNA uridine 5-carboxymethylaminomethyl modification protein GidA [Fusobacterium nucleatum subsp. nucleatum ATCC 25586]	gi|19705044|ref|NP_602539.1|	1.49127	0.711526	2.51495	0.68554	Fusobacterium nucleatum	-0.608716	7.2922	0.72659	overlap
transporter [Fusobacterium nucleatum subsp. nucleatum ATCC 25586]	gi|19704885|ref|NP_602380.1|	0	0	2.5226	0.739351	Fusobacterium nucleatum	-4.35529	6.99652	0.0625157	biofilm only
hypothetical protein [Fusobacterium nucleatum]	gi|492595924|ref|WP_005898325.1|	0	0	2.5226	0.739351	Fusobacterium nucleatum	-4.35529	6.99652	0.0625157	biofilm only
isoleucyl-tRNA synthetase [Porphyromonas gingivalis ATCC 33277]	gi|188994381|ref|YP_001928633.1|	0	0	2.5226	0.739351	Porphyromonas gingivalis	-4.35529	6.99652	0.0625157	biofilm only
putative uracil phosphoribosyltransferase [Prevotella intermedia 17]	gi|387132305|ref|YP_006298277.1|	0	0	2.5226	0.739351	Prevotella intermedia	-4.35529	6.99652	0.0625157	biofilm only
undecaprenyldiphospho-muramoylpentapeptide beta-N-acetylglucosaminyltransferase [Prevotella intermedia 17]	gi|387132313|ref|YP_006298285.1|	0	0	2.5226	0.739351	Prevotella intermedia	-4.35529	6.99652	0.0625157	biofilm only
MobA-like NTP transferase domain protein [Prevotella intermedia 17]	gi|387132664|ref|YP_006298636.1|	0	0	2.5226	0.739351	Prevotella intermedia	-4.35529	6.99652	0.0625157	biofilm only
gliding motility-associated protein GldL [Prevotella intermedia 17]	gi|387132791|ref|YP_006298763.1|	0	0	2.5226	0.739351	Prevotella intermedia	-4.35529	6.99652	0.0625157	biofilm only
YjeF family protein [Prevotella intermedia 17]	gi|387132985|ref|YP_006298957.1|	0	0	2.5226	0.739351	Prevotella intermedia	-4.35529	6.99652	0.0625157	biofilm only
preQ(1) synthase [Prevotella intermedia 17]	gi|387133062|ref|YP_006299034.1|	0	0	2.5226	0.739351	Prevotella intermedia	-4.35529	6.99652	0.0625157	biofilm only
hypothetical protein PIN17_A1382 [Prevotella intermedia 17]	gi|387133294|ref|YP_006299266.1|	0	0	2.5226	0.739351	Prevotella intermedia	-4.35529	6.99652	0.0625157	biofilm only
cyclic nucleotide-binding domain-containing protein [Prevotella intermedia 17]	gi|387133678|ref|YP_006299650.1|	0	0	2.5226	0.739351	Prevotella intermedia	-4.35529	6.99652	0.0625157	biofilm only
hypothetical protein VEIDISOL_01595 [Veillonella dispar ATCC 17748]	gi|237863761|gb|EEP65051.1|	0	0	2.5226	0.739351	Veillonella dispar	-4.35529	6.99652	0.0625157	biofilm only
shikimate kinase [Veillonella dispar ATCC 17748]	gi|237864133|gb|EEP65423.1|	0	0	2.5226	0.739351	Veillonella dispar	-4.35529	6.99652	0.0625157	biofilm only
transcriptional regulator, Fur family [Veillonella dispar ATCC 17748]	gi|237864440|gb|EEP65730.1|	0	0	2.5226	0.739351	Veillonella dispar	-4.35529	6.99652	0.0625157	biofilm only
LAO/AO transport system ATPase [Veillonella dispar ATCC 17748]	gi|237864792|gb|EEP66082.1|	0	0	2.5226	0.739351	Veillonella dispar	-4.35529	6.99652	0.0625157	biofilm only
citrate lyase subunit gamma [Fusobacterium nucleatum subsp. nucleatum ATCC 25586]	gi|19704713|ref|NP_604275.1|	0.494075	0.698728	2.5226	0.739351	Fusobacterium nucleatum	-2.00399	7.10187	0.218785	biofilm only
peptidase, C69 family [Prevotella intermedia 17]	gi|387131633|ref|YP_006297606.1|	0.494075	0.698728	2.5226	0.739351	Prevotella intermedia	-2.00399	7.10187	0.218785	biofilm only
alpha-L-fucosidase [Prevotella intermedia 17]	gi|387133307|ref|YP_006299279.1|	0.494075	0.698728	2.5226	0.739351	Prevotella intermedia	-2.00399	7.10187	0.218785	biofilm only
dTDP-glucose 4,6-dehydratase [Prevotella intermedia 17]	gi|387133634|ref|YP_006299606.1|	0.494075	0.698728	2.5226	0.739351	Prevotella intermedia	-2.00399	7.10187	0.218785	biofilm only
transporter, DASS family [Veillonella dispar ATCC 17748]	gi|237864171|gb|EEP65461.1|	0.49861	0.705141	2.5226	0.739351	Veillonella dispar	-1.99338	7.1028	0.218785	biofilm only
hypothetical protein PGTDC60_1403 [Porphyromonas gingivalis TDC60]	gi|334147190|ref|YP_004510119.1|	0.98815	1.39746	2.5226	0.739351	Porphyromonas gingivalis	-1.15277	7.20004	0.453166	biofilm only
preprotein translocase subunit SecG [Prevotella intermedia 17]	gi|387133221|ref|YP_006299193.1|	0.98815	1.39746	2.5226	0.739351	Prevotella intermedia	-1.15277	7.20004	0.453166	biofilm only
1-deoxy-D-xylulose 5-phosphate reductoisomerase [Fusobacterium nucleatum subsp. nucleatum ATCC 25586]	gi|19704659|ref|NP_604221.1|	0.992685	0.00641346	2.5226	0.739351	Fusobacterium nucleatum	-1.14687	7.20091	0.453166	biofilm only
translation-initiation factor 2 [Prevotella intermedia 17]	gi|387132370|ref|YP_006298342.1|	0.992685	0.00641346	2.5226	0.739351	Prevotella intermedia	-1.14687	7.20091	0.453166	biofilm only
outer membrane protein TolC [Fusobacterium nucleatum subsp. nucleatum ATCC 25586]	gi|19703852|ref|NP_603414.1|	0.9972	1.41025	2.5226	0.739351	Fusobacterium nucleatum	-1.14103	7.20178	0.453166	biofilm only
galactose-1-phosphate uridylyltransferase [Fusobacterium nucleatum subsp. nucleatum ATCC 25586]	gi|19705398|ref|NP_602893.1|	1.48676	0.692314	2.5226	0.739351	Fusobacterium nucleatum	-0.616935	7.29277	0.72659	overlap
transport protein [Fusobacterium nucleatum subsp. nucleatum ATCC 25586]	gi|19703684|ref|NP_603246.1|	1.49127	0.711526	2.5226	0.739351	Fusobacterium nucleatum	-0.612885	7.29358	0.72659	overlap
hypothetical protein FN0498 [Fusobacterium nucleatum subsp. nucleatum ATCC 25586]	gi|19703833|ref|NP_603395.1|	0	0	2.53019	2.16419	Fusobacterium nucleatum	-4.35941	6.9982	0.0625157	biofilm only
competence/damage-inducible protein CinA [Prevotella intermedia 17]	gi|387131998|ref|YP_006297971.1|	0	0	2.53019	2.16419	Prevotella intermedia	-4.35941	6.9982	0.0625157	biofilm only
glycosyltransferase, group 1 family protein [Prevotella intermedia 17]	gi|387133206|ref|YP_006299178.1|	0	0	2.53019	2.16419	Prevotella intermedia	-4.35941	6.9982	0.0625157	biofilm only
selenium-dependent molybdenum hydroxylase 1 [Veillonella dispar ATCC 17748]	gi|237864384|gb|EEP65674.1|	0	0	2.53019	2.16419	Veillonella dispar	-4.35941	6.9982	0.0625157	biofilm only
putative lipoprotein [Prevotella intermedia 17]	gi|387132583|ref|YP_006298555.1|	0.49861	0.705141	2.53019	2.16419	Prevotella intermedia	-1.9975	7.10436	0.218785	biofilm only
bleomycin hydrolase [Porphyromonas gingivalis ATCC 33277]	gi|188995641|ref|YP_001929893.1|	0.98815	1.39746	2.53019	2.16419	Porphyromonas gingivalis	-1.15689	7.20149	0.453166	biofilm only
leucyl-tRNA synthetase [Prevotella intermedia 17]	gi|387132520|ref|YP_006298492.1|	0.98815	1.39746	2.53019	2.16419	Prevotella intermedia	-1.15689	7.20149	0.453166	biofilm only
putative endoribonuclease L-PSP [Prevotella intermedia 17]	gi|387132075|ref|YP_006298048.1|	0.992685	0.00641346	2.53019	2.16419	Prevotella intermedia	-1.151	7.20236	0.453166	biofilm only
firmicute fructose-1,6-bisphosphatase [Prevotella intermedia 17]	gi|387133400|ref|YP_006299372.1|	1.49127	0.711526	2.5378	3.58899	Prevotella intermedia	-0.621132	7.29632	0.72659	overlap
UDP-N-acetylglucosamine 2-epimerase [Veillonella dispar DORA_11]	gi|566237325|gb|ETI98932.1|	0	0	2.99965	4.24215	Veillonella dispar	-4.59392	7.09836	0.0312618	biofilm only
flavodoxin FldA [Porphyromonas gingivalis ATCC 33277]	gi|188995655|ref|YP_001929907.1|	0	0	3.00725	2.81733	Porphyromonas gingivalis	-4.59742	7.09992	0.0312618	biofilm only
response regulator receiver domain protein [Veillonella dispar ATCC 17748]	gi|237863591|gb|EEP64881.1|	0	0	3.00725	2.81733	Veillonella dispar	-4.59742	7.09992	0.0312618	biofilm only
TonB-dependent receptor plug domain protein [Veillonella dispar ATCC 17748]	gi|237864537|gb|EEP65827.1|	0	0	3.00725	2.81733	Veillonella dispar	-4.59742	7.09992	0.0312618	biofilm only
glutamine--tRNA ligase [Veillonella dispar ATCC 17748]	gi|237864372|gb|EEP65662.1|	0.494075	0.698728	3.00725	2.81733	Veillonella dispar	-2.24612	7.19822	0.125033	biofilm only
TonB-linked receptor Tlr [Porphyromonas gingivalis ATCC 33277]	gi|188994547|ref|YP_001928799.1|	1.48225	2.09622	3.00725	2.81733	Porphyromonas gingivalis	-0.863117	7.37676	0.507862	overlap
transcription termination/antitermination factor NusG [Prevotella intermedia 17]	gi|387132895|ref|YP_006298867.1|	0	0	3.01485	1.39251	Prevotella intermedia	-4.60091	7.10149	0.0312618	biofilm only
oxidoreductase, short chain dehydrogenase/reductase family protein [Veillonella dispar ATCC 17748]	gi|237863278|gb|EEP64568.1|	0	0	3.01485	1.39251	Veillonella dispar	-4.60091	7.10149	0.0312618	biofilm only
pantothenate kinase, type III [Veillonella dispar ATCC 17748]	gi|237863691|gb|EEP64981.1|	0	0	3.01485	1.39251	Veillonella dispar	-4.60091	7.10149	0.0312618	biofilm only
UDP-3-O-[3-hydroxymyristoyl] glucosamine N-acyltransferase [Veillonella dispar ATCC 17748]	gi|237863715|gb|EEP65005.1|	0	0	3.01485	1.39251	Veillonella dispar	-4.60091	7.10149	0.0312618	biofilm only
copper-exporting ATPase [Veillonella dispar ATCC 17748]	gi|237863754|gb|EEP65044.1|	0	0	3.01485	1.39251	Veillonella dispar	-4.60091	7.10149	0.0312618	biofilm only
signal recognition particle protein [Veillonella dispar ATCC 17748]	gi|237863758|gb|EEP65048.1|	0	0	3.01485	1.39251	Veillonella dispar	-4.60091	7.10149	0.0312618	biofilm only
kinase domain protein [Veillonella dispar ATCC 17748]	gi|237864071|gb|EEP65361.1|	0	0	3.01485	1.39251	Veillonella dispar	-4.60091	7.10149	0.0312618	biofilm only
putative carbamate kinase [Veillonella dispar ATCC 17748]	gi|237864380|gb|EEP65670.1|	0	0	3.01485	1.39251	Veillonella dispar	-4.60091	7.10149	0.0312618	biofilm only
UDP-galactopyranose mutase [Veillonella dispar ATCC 17748]	gi|237864672|gb|EEP65962.1|	0	0	3.01485	1.39251	Veillonella dispar	-4.60091	7.10149	0.0312618	biofilm only
DNA gyrase, A subunit [Veillonella dispar ATCC 17748]	gi|237864724|gb|EEP66014.1|	0	0	3.01485	1.39251	Veillonella dispar	-4.60091	7.10149	0.0312618	biofilm only
spermidine synthase [Veillonella dispar ATCC 17748]	gi|237865218|gb|EEP66508.1|	0	0	3.01485	1.39251	Veillonella dispar	-4.60091	7.10149	0.0312618	biofilm only
hypothetical protein FN1662 [Fusobacterium nucleatum subsp. nucleatum ATCC 25586]	gi|19704983|ref|NP_602478.1|	0.49861	0.705141	3.01485	1.39251	Fusobacterium nucleatum	-2.239	7.20055	0.125033	biofilm only
30S ribosomal protein S20 [Fusobacterium nucleatum subsp. nucleatum ATCC 25586]	gi|19705184|ref|NP_602679.1|	0.49861	0.705141	3.01485	1.39251	Fusobacterium nucleatum	-2.239	7.20055	0.125033	biofilm only
sporulation protein YtfJ [Veillonella dispar ATCC 17748]	gi|237864715|gb|EEP66005.1|	0.49861	0.705141	3.01485	1.39251	Veillonella dispar	-2.239	7.20055	0.125033	biofilm only
dehydratase small subunit [Veillonella dispar ATCC 17748]	gi|237864954|gb|EEP66244.1|	0.49861	0.705141	3.01485	1.39251	Veillonella dispar	-2.239	7.20055	0.125033	biofilm only
50S ribosomal protein L15 [Porphyromonas gingivalis TDC60]	gi|334145998|ref|YP_004508925.1|	0.98815	1.39746	3.01485	1.39251	Porphyromonas gingivalis	-1.39839	7.29162	0.289112	biofilm only
tyrosyl-tRNA synthetase [Porphyromonas gingivalis W83]	gi|34540106|ref|NP_904585.1|	1.48676	0.692314	3.01485	1.39251	Porphyromonas gingivalis	-0.862553	7.37881	0.507862	overlap
hypothetical protein CAMRE0001_2046 [Campylobacter rectus RM3267]	gi|222877953|gb|EEF13067.1|	0	0	3.02255	0.0323148	Campylobacter rectus	-4.60444	7.10307	0.0312618	biofilm only
hypothetical protein FN0038 [Fusobacterium nucleatum subsp. nucleatum ATCC 25586]	gi|19703390|ref|NP_602952.1|	0	0	3.02255	0.0323148	Fusobacterium nucleatum	-4.60444	7.10307	0.0312618	biofilm only
hypothetical protein FN0394 [Fusobacterium nucleatum subsp. nucleatum ATCC 25586]	gi|19703736|ref|NP_603298.1|	0	0	3.02255	0.0323148	Fusobacterium nucleatum	-4.60444	7.10307	0.0312618	biofilm only
glutathione peroxidase [Fusobacterium nucleatum subsp. nucleatum ATCC 25586]	gi|19705303|ref|NP_602798.1|	0	0	3.02255	0.0323148	Fusobacterium nucleatum	-4.60444	7.10307	0.0312618	biofilm only
transglycosylase [Prevotella intermedia 17]	gi|387131684|ref|YP_006297657.1|	0	0	3.02255	0.0323148	Prevotella intermedia	-4.60444	7.10307	0.0312618	biofilm only
xanthine phosphoribosyltransferase [Veillonella dispar ATCC 17748]	gi|237863557|gb|EEP64847.1|	0	0	3.02255	0.0323148	Veillonella dispar	-4.60444	7.10307	0.0312618	biofilm only
putative L-lactate dehydrogenase [Veillonella dispar ATCC 17748]	gi|237863682|gb|EEP64972.1|	0	0	3.02255	0.0323148	Veillonella dispar	-4.60444	7.10307	0.0312618	biofilm only
SufB/sufD domain protein [Veillonella dispar ATCC 17748]	gi|237863851|gb|EEP65141.1|	0	0	3.02255	0.0323148	Veillonella dispar	-4.60444	7.10307	0.0312618	biofilm only
ABC transporter substrate binding protein [Veillonella dispar ATCC 17748]	gi|237864157|gb|EEP65447.1|	0	0	3.02255	0.0323148	Veillonella dispar	-4.60444	7.10307	0.0312618	biofilm only
nucleotide-binding protein [Veillonella dispar ATCC 17748]	gi|237864172|gb|EEP65462.1|	0	0	3.02255	0.0323148	Veillonella dispar	-4.60444	7.10307	0.0312618	biofilm only
putative glutamate synthase (NADPH), homotetrameric [Veillonella dispar ATCC 17748]	gi|237864831|gb|EEP66121.1|	0	0	3.02255	0.0323148	Veillonella dispar	-4.60444	7.10307	0.0312618	biofilm only
hypothetical protein VEIDISOL_00261 [Veillonella dispar ATCC 17748]	gi|237864906|gb|EEP66196.1|	0	0	3.02255	0.0323148	Veillonella dispar	-4.60444	7.10307	0.0312618	biofilm only
BMC domain protein [Veillonella dispar ATCC 17748]	gi|237864965|gb|EEP66255.1|	0	0	3.02255	0.0323148	Veillonella dispar	-4.60444	7.10307	0.0312618	biofilm only
BMC domain protein [Veillonella dispar ATCC 17748]	gi|237864966|gb|EEP66256.1|	0	0	3.02255	0.0323148	Veillonella dispar	-4.60444	7.10307	0.0312618	biofilm only
ribosomal protein L29 [Veillonella dispar ATCC 17748]	gi|237865102|gb|EEP66392.1|	0	0	3.02255	0.0323148	Veillonella dispar	-4.60444	7.10307	0.0312618	biofilm only
hypothetical protein FN1814 [Fusobacterium nucleatum subsp. nucleatum ATCC 25586]	gi|19705119|ref|NP_602614.1|	0.494075	0.698728	3.02255	0.0323148	Fusobacterium nucleatum	-2.25314	7.20116	0.125033	biofilm only
ribonucleotide reductase [Porphyromonas gingivalis TDC60]	gi|334146880|ref|YP_004509809.1|	0.494075	0.698728	3.02255	0.0323148	Porphyromonas gingivalis	-2.25314	7.20116	0.125033	biofilm only
ribosome recycling factor [Prevotella intermedia 17]	gi|387132150|ref|YP_006298122.1|	0.494075	0.698728	3.02255	0.0323148	Prevotella intermedia	-2.25314	7.20116	0.125033	biofilm only
translation initiation factor IF-3 [Prevotella intermedia 17]	gi|387133482|ref|YP_006299454.1|	0.494075	0.698728	3.02255	0.0323148	Prevotella intermedia	-2.25314	7.20116	0.125033	biofilm only
ribosomal protein S14p/S29e [Veillonella dispar ATCC 17748]	gi|237865107|gb|EEP66397.1|	0.49861	0.705141	3.02255	0.0323148	Veillonella dispar	-2.24253	7.20203	0.125033	biofilm only
RpiB/LacA/LacB family sugar-phosphate isomerase [Prevotella intermedia 17]	gi|387133272|ref|YP_006299244.1|	0.98815	1.39746	3.02255	0.0323148	Prevotella intermedia	-1.40191	7.29301	0.289112	biofilm only
cytoplasmic protein [Fusobacterium nucleatum subsp. nucleatum ATCC 25586]	gi|19704297|ref|NP_603859.1|	0.992685	0.00641346	3.02255	0.0323148	Fusobacterium nucleatum	-1.39602	7.29382	0.289112	biofilm only
phosphoenolpyruvate-protein phosphotransferase [Fusobacterium nucleatum subsp. polymorphum F0401]	gi|511336499|gb|EHG19474.2|	1.48225	2.09622	3.02255	0.0323148	Fusobacterium nucleatum	-0.87014	7.37936	0.507862	overlap
hypothetical protein FN0022 [Fusobacterium nucleatum subsp. nucleatum ATCC 25586]	gi|19703374|ref|NP_602936.1|	1.48676	0.692314	3.02255	0.0323148	Fusobacterium nucleatum	-0.866083	7.38012	0.507862	overlap
phosphoheptose isomerase [Fusobacterium nucleatum subsp. nucleatum ATCC 25586]	gi|19703837|ref|NP_603399.1|	1.48676	0.692314	3.02255	0.0323148	Fusobacterium nucleatum	-0.866083	7.38012	0.507862	overlap
hypothetical protein FN0636 [Fusobacterium nucleatum subsp. nucleatum ATCC 25586]	gi|19703971|ref|NP_603533.1|	1.48676	0.692314	3.02255	0.0323148	Fusobacterium nucleatum	-0.866083	7.38012	0.507862	overlap
hypothetical protein FN0905 [Fusobacterium nucleatum subsp. nucleatum ATCC 25586]	gi|19704240|ref|NP_603802.1|	1.49127	0.711526	3.02255	0.0323148	Fusobacterium nucleatum	-0.862033	7.38089	0.507862	overlap
glutamate formiminotransferase [Fusobacterium nucleatum subsp. nucleatum ATCC 25586]	gi|19704739|ref|NP_604301.1|	0	0	3.03015	1.45713	Fusobacterium nucleatum	-4.60791	7.10463	0.0312618	biofilm only
ATP-dependent DNA helicase RecQ [Prevotella intermedia 17]	gi|387132182|ref|YP_006298154.1|	0	0	3.03015	1.45713	Prevotella intermedia	-4.60791	7.10463	0.0312618	biofilm only
hypothetical protein PIN17_A1132 [Prevotella intermedia 17]	gi|387133060|ref|YP_006299032.1|	0	0	3.03015	1.45713	Prevotella intermedia	-4.60791	7.10463	0.0312618	biofilm only
penicillin-binding protein, 1A family [Veillonella dispar ATCC 17748]	gi|237863815|gb|EEP65105.1|	0	0	3.03015	1.45713	Veillonella dispar	-4.60791	7.10463	0.0312618	biofilm only
chaperonin GroS [Veillonella dispar ATCC 17748]	gi|237863845|gb|EEP65135.1|	0	0	3.03015	1.45713	Veillonella dispar	-4.60791	7.10463	0.0312618	biofilm only
lipoprotein, YaeC family [Veillonella dispar ATCC 17748]	gi|237864900|gb|EEP66190.1|	0	0	3.03015	1.45713	Veillonella dispar	-4.60791	7.10463	0.0312618	biofilm only
phenylalanine--tRNA ligase, beta subunit [Prevotella intermedia 17]	gi|387131789|ref|YP_006297762.1|	0.494075	0.698728	3.03015	1.45713	Prevotella intermedia	-2.25661	7.20262	0.125033	biofilm only
enoyl-CoA hydratase [Prevotella intermedia 17]	gi|387131938|ref|YP_006297911.1|	0.494075	0.698728	3.03015	1.45713	Prevotella intermedia	-2.25661	7.20262	0.125033	biofilm only
AICARFT/IMPCHase bienzyme [Prevotella intermedia 17]	gi|387133026|ref|YP_006298998.1|	0.494075	0.698728	3.03015	1.45713	Prevotella intermedia	-2.25661	7.20262	0.125033	biofilm only
putative glucokinase [Prevotella intermedia 17]	gi|387133568|ref|YP_006299540.1|	0.494075	0.698728	3.03015	1.45713	Prevotella intermedia	-2.25661	7.20262	0.125033	biofilm only
YmdA/YtgF family protein [Prevotella intermedia 17]	gi|387133709|ref|YP_006299681.1|	0.494075	0.698728	3.03015	1.45713	Prevotella intermedia	-2.25661	7.20262	0.125033	biofilm only
hypothetical protein FN1270 [Fusobacterium nucleatum subsp. nucleatum ATCC 25586]	gi|545721683|ref|NP_604167.2|	0.49861	0.705141	3.03015	1.45713	Fusobacterium nucleatum	-2.246	7.20349	0.125033	biofilm only
putative permease membrane region [Prevotella intermedia 17]	gi|387133067|ref|YP_006299039.1|	0.992685	0.00641346	3.03015	1.45713	Prevotella intermedia	-1.3995	7.29519	0.289112	biofilm only
butyrate kinase [Prevotella intermedia 17]	gi|387131719|ref|YP_006297692.1|	1.48225	2.09622	3.03015	1.45713	Prevotella intermedia	-0.873615	7.38064	0.507862	overlap
hypothetical protein FN0282 [Fusobacterium nucleatum subsp. nucleatum ATCC 25586]	gi|19703627|ref|NP_603189.1|	1.48676	0.692314	3.03015	1.45713	Fusobacterium nucleatum	-0.869558	7.38141	0.507862	overlap
HTH domain protein [Prevotella intermedia 17]	gi|387132563|ref|YP_006298535.1|	1.48676	0.692314	3.03015	1.45713	Prevotella intermedia	-0.869558	7.38141	0.507862	overlap
50S ribosomal protein L29 [Fusobacterium nucleatum subsp. nucleatum ATCC 25586]	gi|19704958|ref|NP_602453.1|	1.49127	0.711526	3.03015	1.45713	Fusobacterium nucleatum	-0.865508	7.38218	0.507862	overlap
putative malate dehydrogenase (oxaloacetate-decarboxylating) (NADP(+)) [Prevotella intermedia 17]	gi|387131767|ref|YP_006297740.1|	0.494075	0.698728	3.03774	2.88197	Prevotella intermedia	-2.26008	7.20408	0.125033	biofilm only
DNA polymerase I [Fusobacterium nucleatum subsp. nucleatum ATCC 25586]	gi|19704040|ref|NP_603602.1|	0.49861	0.705141	3.03774	2.88197	Fusobacterium nucleatum	-2.24947	7.20494	0.125033	biofilm only
YebC/PmpR family DNA-binding regulatory protein [Prevotella intermedia 17]	gi|387131788|ref|YP_006297761.1|	1.49127	0.711526	3.03774	2.88197	Prevotella intermedia	-0.868971	7.38346	0.507862	overlap
ribonuclease R [Fusobacterium nucleatum 13_3C]	gi|576334632|gb|ETZ29249.1|	0	0	3.04535	4.30678	Fusobacterium nucleatum	-4.61484	7.10775	0.0312618	biofilm only
hypothetical protein PIN17_A0295 [Prevotella intermedia 17]	gi|387132293|ref|YP_006298265.1|	0	0	3.04535	4.30678	Prevotella intermedia	-4.61484	7.10775	0.0312618	biofilm only
metallopeptidase family M24 [Prevotella intermedia 17]	gi|387132887|ref|YP_006298859.1|	1.48225	2.09622	3.04535	4.30678	Prevotella intermedia	-0.880541	7.38322	0.507862	overlap
UvrABC system protein B [Fusobacterium nucleatum subsp. animalis F0419]	gi|371960218|gb|EHO77878.1|	0	0	3.4996	4.94918	Fusobacterium nucleatum	-4.80775	7.19789	0.0156332	biofilm only
phosphomannomutase [Porphyromonas gingivalis ATCC 33277]	gi|188995819|ref|YP_001930071.1|	1.48225	2.09622	3.4996	4.94918	Porphyromonas gingivalis	-1.07345	7.45809	0.343812	overlap
AAA ATPase [Prevotella intermedia 17]	gi|387131750|ref|YP_006297723.1|	0	0	3.5072	3.52436	Prevotella intermedia	-4.81077	7.19935	0.0156332	biofilm only
50S ribosomal protein L3 [Porphyromonas gingivalis ATCC 33277]	gi|188995732|ref|YP_001929984.1|	1.48225	2.09622	3.5072	3.52436	Porphyromonas gingivalis	-1.07647	7.45931	0.343812	overlap
aminotransferase, class I/II [Veillonella dispar ATCC 17748]	gi|237864173|gb|EEP65463.1|	0	0	3.5148	2.09954	Veillonella dispar	-4.81378	7.20081	0.0156332	biofilm only
ABC transporter, ATP-binding protein [Veillonella dispar ATCC 17748]	gi|237864244|gb|EEP65534.1|	0	0	3.5148	2.09954	Veillonella dispar	-4.81378	7.20081	0.0156332	biofilm only
conserved hypothetical protein TIGR00153 [Veillonella dispar ATCC 17748]	gi|237864526|gb|EEP65816.1|	0	0	3.5148	2.09954	Veillonella dispar	-4.81378	7.20081	0.0156332	biofilm only
Band 7 protein [Porphyromonas gingivalis ATCC 33277]	gi|188994988|ref|YP_001929240.1|	0.98815	1.39746	3.5148	2.09954	Porphyromonas gingivalis	-1.61126	7.37904	0.179737	biofilm only
heptaprenyl diphosphate synthase component II [Fusobacterium nucleatum subsp. nucleatum ATCC 25586]	gi|19704873|ref|NP_602368.1|	0.992685	0.00641346	3.5148	2.09954	Fusobacterium nucleatum	-1.60537	7.37981	0.179737	biofilm only
metal dependent hydrolase [Fusobacterium nucleatum subsp. nucleatum ATCC 25586]	gi|19704545|ref|NP_604107.1|	0.9972	1.41025	3.5148	2.09954	Fusobacterium nucleatum	-1.59952	7.38058	0.179737	biofilm only
PhoH-like protein [Porphyromonas gingivalis ATCC 33277]	gi|188994976|ref|YP_001929228.1|	1.48225	2.09622	3.5148	2.09954	Porphyromonas gingivalis	-1.07948	7.46053	0.343812	overlap
30S ribosomal protein S13 [Porphyromonas gingivalis ATCC 33277]	gi|188995708|ref|YP_001929960.1|	1.48225	2.09622	3.5148	2.09954	Porphyromonas gingivalis	-1.07948	7.46053	0.343812	overlap
50S ribosomal protein L16 [Porphyromonas gingivalis ATCC 33277]	gi|188995725|ref|YP_001929977.1|	1.48676	0.692314	3.5148	2.09954	Porphyromonas gingivalis	-1.07543	7.46125	0.343812	overlap
ADP-heptose synthase [Fusobacterium nucleatum subsp. nucleatum ATCC 25586]	gi|19705091|ref|NP_602586.1|	1.49127	0.711526	3.5148	2.09954	Fusobacterium nucleatum	-1.07138	7.46198	0.343812	overlap
glycine cleavage system H protein [Prevotella intermedia 17]	gi|387133337|ref|YP_006299309.1|	0	0	3.52245	0.674651	Prevotella intermedia	-4.81681	7.20228	0.0156332	biofilm only
putative autonomous glycyl radical cofactor GrcA [Veillonella dispar ATCC 17748]	gi|237863456|gb|EEP64746.1|	0	0	3.52245	0.674651	Veillonella dispar	-4.81681	7.20228	0.0156332	biofilm only
putative endoribonuclease L-PSP [Veillonella dispar ATCC 17748]	gi|237863606|gb|EEP64896.1|	0	0	3.52245	0.674651	Veillonella dispar	-4.81681	7.20228	0.0156332	biofilm only
proline--tRNA ligase [Veillonella dispar ATCC 17748]	gi|237864058|gb|EEP65348.1|	0	0	3.52245	0.674651	Veillonella dispar	-4.81681	7.20228	0.0156332	biofilm only
transcription termination factor NusA [Veillonella dispar ATCC 17748]	gi|237864141|gb|EEP65431.1|	0	0	3.52245	0.674651	Veillonella dispar	-4.81681	7.20228	0.0156332	biofilm only
aminopeptidase I zinc metalloprotease (M18) [Veillonella dispar ATCC 17748]	gi|237864159|gb|EEP65449.1|	0	0	3.52245	0.674651	Veillonella dispar	-4.81681	7.20228	0.0156332	biofilm only
beta-ketoacyl-acyl-carrier-protein synthase III [Veillonella dispar ATCC 17748]	gi|237864214|gb|EEP65504.1|	0	0	3.52245	0.674651	Veillonella dispar	-4.81681	7.20228	0.0156332	biofilm only
aminotransferase, acetylornithine/succinylornithine family [Veillonella dispar ATCC 17748]	gi|237864572|gb|EEP65862.1|	0	0	3.52245	0.674651	Veillonella dispar	-4.81681	7.20228	0.0156332	biofilm only
efflux transporter, RND family, MFP subunit [Veillonella dispar ATCC 17748]	gi|237863921|gb|EEP65211.1|	0.49861	0.705141	3.52245	0.674651	Veillonella dispar	-2.4549	7.29487	0.07034	biofilm only
hypothetical protein FN1189 [Fusobacterium nucleatum subsp. nucleatum ATCC 25586]	gi|19704524|ref|NP_604086.1|	0.9972	1.41025	3.52245	0.674651	Fusobacterium nucleatum	-1.60255	7.38187	0.179737	biofilm only
D-alanine-D-alanine ligase [Fusobacterium nucleatum subsp. animalis ATCC 51191]	gi|339891639|gb|EGQ80594.1|	1.48676	0.692314	3.52245	0.674651	Fusobacterium nucleatum	-1.07845	7.46248	0.343812	overlap
hypothetical protein PGN_1037 [Porphyromonas gingivalis ATCC 33277]	gi|188994901|ref|YP_001929153.1|	1.48676	0.692314	3.52245	0.674651	Porphyromonas gingivalis	-1.07845	7.46248	0.343812	overlap
orotidine 5'-phosphate decarboxylase [Fusobacterium nucleatum subsp. nucleatum ATCC 25586]	gi|19703768|ref|NP_603330.1|	0	0	3.5301	0.750099	Fusobacterium nucleatum	-4.81983	7.20374	0.0156332	biofilm only
gliding motility-associated protein GldN [Prevotella intermedia 17]	gi|387132789|ref|YP_006298761.1|	0	0	3.5301	0.750099	Prevotella intermedia	-4.81983	7.20374	0.0156332	biofilm only
AMP-binding protein [Prevotella intermedia 17]	gi|387133185|ref|YP_006299157.1|	0	0	3.5301	0.750099	Prevotella intermedia	-4.81983	7.20374	0.0156332	biofilm only
aspartate-semialdehyde dehydrogenase [Prevotella intermedia 17]	gi|387133882|ref|YP_006299854.1|	0	0	3.5301	0.750099	Prevotella intermedia	-4.81983	7.20374	0.0156332	biofilm only
NLPA lipoprotein [Streptococcus anginosus F0211]	gi|315188478|gb|EFU22192.1|	0	0	3.5301	0.750099	Streptococcus anginosus	-4.81983	7.20374	0.0156332	biofilm only
3-deoxy-8-phosphooctulonate synthase [Veillonella dispar ATCC 17748]	gi|237863726|gb|EEP65016.1|	0	0	3.5301	0.750099	Veillonella dispar	-4.81983	7.20374	0.0156332	biofilm only
YmdA/YtgF family protein [Veillonella dispar ATCC 17748]	gi|237864453|gb|EEP65743.1|	0	0	3.5301	0.750099	Veillonella dispar	-4.81983	7.20374	0.0156332	biofilm only
hypothetical protein VEIDISOL_00245 [Veillonella dispar ATCC 17748]	gi|237864890|gb|EEP66180.1|	0	0	3.5301	0.750099	Veillonella dispar	-4.81983	7.20374	0.0156332	biofilm only
acetolactate synthase, large subunit, biosynthetic type [Veillonella dispar ATCC 17748]	gi|237865150|gb|EEP66440.1|	0	0	3.5301	0.750099	Veillonella dispar	-4.81983	7.20374	0.0156332	biofilm only
serine--tRNA ligase [Prevotella intermedia 17]	gi|387133380|ref|YP_006299352.1|	0.494075	0.698728	3.5301	0.750099	Prevotella intermedia	-2.46853	7.29543	0.07034	biofilm only
ABC transporter ATP-binding protein [Prevotella intermedia 17]	gi|387133404|ref|YP_006299376.1|	0.494075	0.698728	3.5301	0.750099	Prevotella intermedia	-2.46853	7.29543	0.07034	biofilm only
5-nitroimidazole antibiotic resistance protein [Fusobacterium nucleatum subsp. nucleatum ATCC 25586]	gi|19703382|ref|NP_602944.1|	0.49861	0.705141	3.5301	0.750099	Fusobacterium nucleatum	-2.45792	7.29624	0.07034	biofilm only
pyrrolidone-carboxylate peptidase [Fusobacterium nucleatum subsp. nucleatum ATCC 25586]	gi|19705049|ref|NP_602544.1|	0.49861	0.705141	3.5301	0.750099	Fusobacterium nucleatum	-2.45792	7.29624	0.07034	biofilm only
translation elongation factor P [Prevotella intermedia 17]	gi|387132422|ref|YP_006298394.1|	0.49861	0.705141	3.5301	0.750099	Prevotella intermedia	-2.45792	7.29624	0.07034	biofilm only
high-affinity zinc uptake system protein ZnuA [Fusobacterium nucleatum subsp. nucleatum ATCC 25586]	gi|19704003|ref|NP_603565.1|	0.98815	1.39746	3.5301	0.750099	Fusobacterium nucleatum	-1.61731	7.38163	0.179737	biofilm only
MerR family transcriptional regulator [Fusobacterium nucleatum subsp. nucleatum ATCC 25586]	gi|19705233|ref|NP_602728.1|	1.48676	0.692314	3.5301	0.750099	Fusobacterium nucleatum	-1.08147	7.4637	0.343812	overlap
orotate phosphoribosyltransferase [Prevotella intermedia 17]	gi|387132556|ref|YP_006298528.1|	1.48676	0.692314	3.5301	0.750099	Prevotella intermedia	-1.08147	7.4637	0.343812	overlap
DKNYY domain protein [Prevotella intermedia 17]	gi|387131642|ref|YP_006297615.1|	1.49127	0.711526	3.5301	0.750099	Prevotella intermedia	-1.07742	7.46443	0.343812	overlap
CobW/P47K family protein [Prevotella intermedia 17]	gi|387131894|ref|YP_006297867.1|	0	0	3.5377	2.17492	Prevotella intermedia	-4.82282	7.2052	0.0156332	biofilm only
transcription termination factor Rho [Prevotella intermedia 17]	gi|387131906|ref|YP_006297879.1|	0	0	3.5377	2.17492	Prevotella intermedia	-4.82282	7.2052	0.0156332	biofilm only
glutamine synthetase type III N-terminal domain protein [Prevotella intermedia 17]	gi|387132324|ref|YP_006298296.1|	0	0	3.5377	2.17492	Prevotella intermedia	-4.82282	7.2052	0.0156332	biofilm only
KR domain-containing protein [Prevotella intermedia 17]	gi|387131886|ref|YP_006297859.1|	0.98815	1.39746	3.5377	2.17492	Prevotella intermedia	-1.6203	7.38292	0.179737	biofilm only
putative lipoprotein [Prevotella intermedia 17]	gi|387133549|ref|YP_006299521.1|	0.992685	0.00641346	3.5377	2.17492	Prevotella intermedia	-1.61441	7.38369	0.179737	biofilm only
Na translocating NADH:ubiquinone oxidoreductase subunit A [Prevotella intermedia 17]	gi|387131690|ref|YP_006297663.1|	0	0	3.54529	3.59975	Prevotella intermedia	-4.82581	7.20665	0.0156332	biofilm only
thiazole biosynthesis enzyme [Prevotella intermedia 17]	gi|387132574|ref|YP_006298546.1|	0	0	3.54529	3.59975	Prevotella intermedia	-4.82581	7.20665	0.0156332	biofilm only
Hsp20/alpha crystallin family protein [Prevotella intermedia 17]	gi|387133061|ref|YP_006299033.1|	0.992685	0.00641346	3.54529	3.59975	Prevotella intermedia	-1.61739	7.38497	0.179737	biofilm only
lipoprotein releasing system ATP-binding protein [Porphyromonas gingivalis ATCC 33277]	gi|188994284|ref|YP_001928536.1|	0	0	3.55295	5.02463	Porphyromonas gingivalis	-4.82881	7.20812	0.0156332	biofilm only
NAD(P) transhydrogenase subunit beta [Porphyromonas gingivalis W83]	gi|34541022|ref|NP_905501.1|	0	0	4.01475	2.80658	Porphyromonas gingivalis	-4.99925	7.29373	0.007818	biofilm only
cobalt chelatase (CbiK) [Veillonella dispar ATCC 17748]	gi|237864300|gb|EEP65590.1|	0	0	4.01475	2.80658	Veillonella dispar	-4.99925	7.29373	0.007818	biofilm only
aminotransferase, class V [Veillonella dispar ATCC 17748]	gi|237864669|gb|EEP65959.1|	0	0	4.01475	2.80658	Veillonella dispar	-4.99925	7.29373	0.007818	biofilm only
30S ribosomal protein S5 [Porphyromonas gingivalis TDC60]	gi|334146000|ref|YP_004508927.1|	0.98815	1.39746	4.01475	2.80658	Porphyromonas gingivalis	-1.79672	7.46146	0.109419	biofilm only
threonyl-tRNA synthetase [Porphyromonas gingivalis ATCC 33277]	gi|188994826|ref|YP_001929078.1|	1.48225	2.09622	4.01475	2.80658	Porphyromonas gingivalis	-1.26495	7.53855	0.226627	overlap
hypothetical protein FN0830 [Fusobacterium nucleatum subsp. nucleatum ATCC 25586]	gi|19704165|ref|NP_603727.1|	0	0	4.0224	1.38169	Fusobacterium nucleatum	-5.00191	7.29511	0.007818	biofilm only
aldehyde oxidase and xanthine dehydrogenase, molybdopterin binding domain protein [Veillonella dispar ATCC 17748]	gi|237863487|gb|EEP64777.1|	0	0	4.0224	1.38169	Veillonella dispar	-5.00191	7.29511	0.007818	biofilm only
ribosomal protein S6 [Veillonella dispar ATCC 17748]	gi|237863532|gb|EEP64822.1|	0	0	4.0224	1.38169	Veillonella dispar	-5.00191	7.29511	0.007818	biofilm only
oxidoreductase, 2-nitropropane dioxygenase family protein [Veillonella dispar ATCC 17748]	gi|237864209|gb|EEP65499.1|	0	0	4.0224	1.38169	Veillonella dispar	-5.00191	7.29511	0.007818	biofilm only
precorrin-2 C(20)-methyltransferase [Veillonella dispar ATCC 17748]	gi|237864301|gb|EEP65591.1|	0	0	4.0224	1.38169	Veillonella dispar	-5.00191	7.29511	0.007818	biofilm only
putative selenium metabolism protein SsnA [Veillonella dispar ATCC 17748]	gi|237864381|gb|EEP65671.1|	0	0	4.0224	1.38169	Veillonella dispar	-5.00191	7.29511	0.007818	biofilm only
metallo-beta-lactamase domain protein [Veillonella dispar ATCC 17748]	gi|237864549|gb|EEP65839.1|	0	0	4.0224	1.38169	Veillonella dispar	-5.00191	7.29511	0.007818	biofilm only
diol dehydratase / glycerol dehydratase reactivase large subunit [Veillonella dispar ATCC 17748]	gi|237864955|gb|EEP66245.1|	0	0	4.0224	1.38169	Veillonella dispar	-5.00191	7.29511	0.007818	biofilm only
peptidase T [Porphyromonas gingivalis W83]	gi|34540266|ref|NP_904745.1|	0.494075	0.698728	4.0224	1.38169	Porphyromonas gingivalis	-2.65061	7.38133	0.0390837	biofilm only
DNA gyrase, B subunit [Fusobacterium nucleatum subsp. animalis F0419]	gi|371959262|gb|EHO76954.1|	0.9972	1.41025	4.0224	1.38169	Fusobacterium nucleatum	-1.78765	7.46414	0.109419	biofilm only
CoA transferase [Porphyromonas gingivalis ATCC 33277]	gi|188995205|ref|YP_001929457.1|	1.48225	2.09622	4.0224	1.38169	Porphyromonas gingivalis	-1.26761	7.53971	0.226627	overlap
putative superoxide reductase [Prevotella intermedia 17]	gi|387132203|ref|YP_006298175.1|	1.49127	0.711526	4.0224	1.38169	Prevotella intermedia	-1.2595	7.54108	0.226627	overlap
TonB-dependent receptor HmuR [Porphyromonas gingivalis ATCC 33277]	gi|188994421|ref|YP_001928673.1|	0	0	4.03	0.0431335	Porphyromonas gingivalis	-5.00455	7.29647	0.007818	biofilm only
leucine carboxyl methyltransferase [Prevotella intermedia 17]	gi|387133111|ref|YP_006299083.1|	0	0	4.03	0.0431335	Prevotella intermedia	-5.00455	7.29647	0.007818	biofilm only
naphthoate synthase [Veillonella dispar ATCC 17748]	gi|237863570|gb|EEP64860.1|	0	0	4.03	0.0431335	Veillonella dispar	-5.00455	7.29647	0.007818	biofilm only
putative D-methionine ABC transporter, ATP-binding protein [Veillonella dispar ATCC 17748]	gi|237863617|gb|EEP64907.1|	0	0	4.03	0.0431335	Veillonella dispar	-5.00455	7.29647	0.007818	biofilm only
adenosylhomocysteinase [Veillonella dispar ATCC 17748]	gi|237863980|gb|EEP65270.1|	0	0	4.03	0.0431335	Veillonella dispar	-5.00455	7.29647	0.007818	biofilm only
superoxide reductase [Veillonella dispar ATCC 17748]	gi|237864304|gb|EEP65594.1|	0	0	4.03	0.0431335	Veillonella dispar	-5.00455	7.29647	0.007818	biofilm only
aspartate kinase, monofunctional class [Veillonella dispar ATCC 17748]	gi|237864305|gb|EEP65595.1|	0	0	4.03	0.0431335	Veillonella dispar	-5.00455	7.29647	0.007818	biofilm only
putative 5-methyltetrahydrofolate--homocysteine methyltransferase [Veillonella dispar ATCC 17748]	gi|237864705|gb|EEP65995.1|	0	0	4.03	0.0431335	Veillonella dispar	-5.00455	7.29647	0.007818	biofilm only
ribosomal protein L23 [Veillonella dispar ATCC 17748]	gi|237865096|gb|EEP66386.1|	0	0	4.03	0.0431335	Veillonella dispar	-5.00455	7.29647	0.007818	biofilm only
ribosomal protein S19 [Veillonella dispar ATCC 17748]	gi|237865098|gb|EEP66388.1|	0	0	4.03	0.0431335	Veillonella dispar	-5.00455	7.29647	0.007818	biofilm only
30S ribosomal protein S17 [Veillonella dispar ATCC 17748]	gi|237865103|gb|EEP66393.1|	0	0	4.03	0.0431335	Veillonella dispar	-5.00455	7.29647	0.007818	biofilm only
GDP-mannose 4,6-dehydratase [Prevotella intermedia 17]	gi|387133351|ref|YP_006299323.1|	0.494075	0.698728	4.03	0.0431335	Prevotella intermedia	-2.65325	7.38262	0.0390837	biofilm only
UMP kinase [Veillonella dispar DORA_11]	gi|566235982|gb|ETI97815.1|	0.49861	0.705141	4.03	0.0431335	Veillonella dispar	-2.64264	7.38339	0.0390837	biofilm only
quinovosaminephosphotransferae [Fusobacterium nucleatum subsp. nucleatum ATCC 25586]	gi|19705016|ref|NP_602511.1|	1.49585	2.11545	4.03	0.0431335	Fusobacterium nucleatum	-1.25805	7.54293	0.226627	overlap
DNA-binding protein HU [Aggregatibacter actinomycetemcomitans D11S-1]	gi|261867382|ref|YP_003255304.1|	0	0	4.03765	1.46788	Aggregatibacter actinomycetemcomitans	-5.0072	7.29785	0.007818	biofilm only
alkyl hydroperoxide reductase [Prevotella intermedia 17]	gi|387133672|ref|YP_006299644.1|	0	0	4.03765	1.46788	Prevotella intermedia	-5.0072	7.29785	0.007818	biofilm only
UPF0371 protein [Fusobacterium nucleatum subsp. vincentii 3_1_36A2]	gi|256718938|gb|EEU32493.1|	1.48676	0.692314	4.03765	1.46788	Fusobacterium nucleatum	-1.26885	7.54271	0.226627	overlap
MORN repeat protein [Fusobacterium nucleatum subsp. nucleatum ATCC 23726]	gi|296154673|gb|EFG95459.1|	1.49127	0.711526	4.03765	1.46788	Fusobacterium nucleatum	-1.2648	7.54339	0.226627	overlap
PPIC-type PPIASE domain-containing protein [Prevotella intermedia 17]	gi|387132179|ref|YP_006298151.1|	0	0	4.04525	2.8927	Prevotella intermedia	-5.00983	7.29921	0.007818	biofilm only
pyruvate kinase [Prevotella intermedia 17]	gi|387133271|ref|YP_006299243.1|	0.494075	0.698728	4.04525	2.8927	Prevotella intermedia	-2.65853	7.3852	0.0390837	biofilm only
hypothetical protein FN0721 [Fusobacterium nucleatum subsp. nucleatum ATCC 25586]	gi|19704056|ref|NP_603618.1|	0.49861	0.705141	4.04525	2.8927	Fusobacterium nucleatum	-2.64792	7.38596	0.0390837	biofilm only
adenylosuccinate synthase [Prevotella intermedia 17]	gi|387133508|ref|YP_006299480.1|	0.98815	1.39746	4.04525	2.8927	Prevotella intermedia	-1.80731	7.46634	0.109419	biofilm only
HlyD family secretion protein [Prevotella intermedia 17]	gi|387131889|ref|YP_006297862.1|	0	0	4.05289	4.31761	Prevotella intermedia	-5.01247	7.30058	0.007818	biofilm only
phosphoribosylamine--glycine ligase [Veillonella dispar ATCC 17748]	gi|237863566|gb|EEP64856.1|	0	0	4.5147	3.51361	Veillonella dispar	-5.16356	7.38103	0.00390978	biofilm only
maltodextrin-binding protein MdxE [Streptococcus anginosus SK1138]	gi|400373592|gb|EJP26520.1|	1.48676	0.692314	4.5147	3.51361	Streptococcus anginosus	-1.42521	7.61321	0.146057	overlap
selenium-dependent molybdenum hydroxylase system protein, YqeB family [Veillonella dispar ATCC 17748]	gi|237863490|gb|EEP64780.1|	0	0	4.52235	2.08872	Veillonella dispar	-5.16594	7.38232	0.00390978	biofilm only
translation elongation factor P [Veillonella dispar ATCC 17748]	gi|237864011|gb|EEP65301.1|	0	0	4.52235	2.08872	Veillonella dispar	-5.16594	7.38232	0.00390978	biofilm only
aminopeptidase I zinc metalloprotease (M18) [Veillonella dispar ATCC 17748]	gi|237864170|gb|EEP65460.1|	0	0	4.52235	2.08872	Veillonella dispar	-5.16594	7.38232	0.00390978	biofilm only
DEAD/DEAH box helicase [Veillonella dispar ATCC 17748]	gi|237865209|gb|EEP66499.1|	0	0	4.52235	2.08872	Veillonella dispar	-5.16594	7.38232	0.00390978	biofilm only
cell division inhibitor MinC [Fusobacterium nucleatum subsp. nucleatum ATCC 25586]	gi|19703520|ref|NP_603082.1|	0.992685	0.00641346	4.52235	2.08872	Fusobacterium nucleatum	-1.95752	7.54128	0.0654661	biofilm only
hypothetical protein PGN_0301 [Porphyromonas gingivalis ATCC 33277]	gi|188994165|ref|YP_001928417.1|	1.48225	2.09622	4.52235	2.08872	Porphyromonas gingivalis	-1.43164	7.61366	0.146057	overlap
deoxyribose-phosphate aldolase [Prevotella intermedia 17]	gi|387132499|ref|YP_006298471.1|	1.48225	2.09622	4.52235	2.08872	Prevotella intermedia	-1.43164	7.61366	0.146057	overlap
hemin receptor [Fusobacterium nucleatum subsp. nucleatum ATCC 25586]	gi|19703834|ref|NP_603396.1|	0	0	4.52995	0.663903	Fusobacterium nucleatum	-5.1683	7.38361	0.00390978	biofilm only
N-acetylmuramoyl-L-alanine amidase [Streptococcus anginosus 1_2_62CV]	gi|319811897|gb|EFW08163.1|	0	0	4.52995	0.663903	Streptococcus anginosus	-5.1683	7.38361	0.00390978	biofilm only
hypothetical protein VEIDISOL_01656 [Veillonella dispar ATCC 17748]	gi|237863305|gb|EEP64595.1|	0	0	4.52995	0.663903	Veillonella dispar	-5.1683	7.38361	0.00390978	biofilm only
lipoprotein, YaeC family [Veillonella dispar ATCC 17748]	gi|237863602|gb|EEP64892.1|	0	0	4.52995	0.663903	Veillonella dispar	-5.1683	7.38361	0.00390978	biofilm only
peptidase propeptide and YPEB domain protein [Veillonella dispar ATCC 17748]	gi|237863649|gb|EEP64939.1|	0	0	4.52995	0.663903	Veillonella dispar	-5.1683	7.38361	0.00390978	biofilm only
hypothetical protein VEIDISOL_01252 [Veillonella dispar ATCC 17748]	gi|237864087|gb|EEP65377.1|	0	0	4.52995	0.663903	Veillonella dispar	-5.1683	7.38361	0.00390978	biofilm only
hypothetical protein VEIDISOL_01435 [Veillonella dispar ATCC 17748]	gi|237864265|gb|EEP65555.1|	0	0	4.52995	0.663903	Veillonella dispar	-5.1683	7.38361	0.00390978	biofilm only
catalase [Veillonella dispar ATCC 17748]	gi|237864805|gb|EEP66095.1|	0	0	4.52995	0.663903	Veillonella dispar	-5.1683	7.38361	0.00390978	biofilm only
hypothetical protein VEIDISOL_00430 [Veillonella dispar ATCC 17748]	gi|237865071|gb|EEP66361.1|	0	0	4.52995	0.663903	Veillonella dispar	-5.1683	7.38361	0.00390978	biofilm only
ribosomal protein L24 [Veillonella dispar ATCC 17748]	gi|237865105|gb|EEP66395.1|	0	0	4.52995	0.663903	Veillonella dispar	-5.1683	7.38361	0.00390978	biofilm only
30S ribosomal protein S14 [Prevotella intermedia 17]	gi|387132925|ref|YP_006298897.1|	1.48225	2.09622	4.52995	0.663903	Prevotella intermedia	-1.434	7.61476	0.146057	overlap
UDP-N-acetylmuramoyl-L-alanyl-D-glutamate--meso-lanthionine ligase [Fusobacterium nucleatum subsp. nucleatum ATCC 25586]	gi|19704560|ref|NP_604122.1|	1.48676	0.692314	4.52995	0.663903	Fusobacterium nucleatum	-1.42994	7.61541	0.146057	overlap
hypothetical protein HMPREF0397_1741 [Fusobacterium nucleatum subsp. nucleatum ATCC 23726]	gi|296153846|gb|EFG94658.1|	1.49127	0.711526	4.52995	0.663903	Fusobacterium nucleatum	-1.42589	7.61606	0.146057	overlap
preprotein translocase, YajC subunit [Veillonella dispar ATCC 17748]	gi|237863777|gb|EEP65067.1|	1.49127	0.711526	4.52995	0.663903	Veillonella dispar	-1.42589	7.61606	0.146057	overlap
cytoplasmic protein [Fusobacterium nucleatum subsp. nucleatum ATCC 25586]	gi|19703791|ref|NP_603353.1|	0	0	4.53755	0.760918	Fusobacterium nucleatum	-5.17065	7.38489	0.00390978	biofilm only
hypothetical protein HMPREF0397_1175 [Fusobacterium nucleatum subsp. nucleatum ATCC 23726]	gi|296154427|gb|EFG95224.1|	0	0	4.53755	0.760918	Fusobacterium nucleatum	-5.17065	7.38489	0.00390978	biofilm only
HmuY protein [Prevotella intermedia 17]	gi|387131623|ref|YP_006297596.1|	0	0	4.53755	0.760918	Prevotella intermedia	-5.17065	7.38489	0.00390978	biofilm only
valine--tRNA ligase [Prevotella intermedia 17]	gi|387133551|ref|YP_006299523.1|	0	0	4.53755	0.760918	Prevotella intermedia	-5.17065	7.38489	0.00390978	biofilm only
peptidase propeptide and YPEB domain protein [Veillonella dispar ATCC 17748]	gi|237863471|gb|EEP64761.1|	0	0	4.53755	0.760918	Veillonella dispar	-5.17065	7.38489	0.00390978	biofilm only
hypothetical protein VEIDISOL_01843 [Veillonella dispar ATCC 17748]	gi|237863491|gb|EEP64781.1|	0	0	4.53755	0.760918	Veillonella dispar	-5.17065	7.38489	0.00390978	biofilm only
precorrin-8X methylmutase [Veillonella dispar ATCC 17748]	gi|237864294|gb|EEP65584.1|	0	0	4.53755	0.760918	Veillonella dispar	-5.17065	7.38489	0.00390978	biofilm only
diaminopropionate ammonia-lyase [Veillonella dispar ATCC 17748]	gi|237864377|gb|EEP65667.1|	0	0	4.53755	0.760918	Veillonella dispar	-5.17065	7.38489	0.00390978	biofilm only
dihydroxy-acid dehydratase [Veillonella dispar ATCC 17748]	gi|237865148|gb|EEP66438.1|	0	0	4.53755	0.760918	Veillonella dispar	-5.17065	7.38489	0.00390978	biofilm only
glutamate-1-semialdehyde-2,1-aminomutase [Veillonella dispar ATCC 17748]	gi|237865168|gb|EEP66458.1|	0	0	4.53755	0.760918	Veillonella dispar	-5.17065	7.38489	0.00390978	biofilm only
V-type ATP synthase subunit D [Fusobacterium nucleatum subsp. nucleatum ATCC 25586]	gi|19705054|ref|NP_602549.1|	0.49861	0.705141	4.53755	0.760918	Fusobacterium nucleatum	-2.80874	7.46678	0.0214998	biofilm only
hypothetical protein HMPREF0946_01378 [Fusobacterium nucleatum subsp. vincentii 3_1_36A2]	gi|256719750|gb|EEU33305.1|	1.48225	2.09622	4.53755	0.760918	Fusobacterium nucleatum	-1.43635	7.61586	0.146057	overlap
histidine--tRNA ligase [Prevotella intermedia 17]	gi|387133507|ref|YP_006299479.1|	0.494075	0.698728	4.5452	2.18567	Prevotella intermedia	-2.82171	7.46728	0.0214998	biofilm only
hypothetical protein FN1089 [Fusobacterium nucleatum subsp. nucleatum ATCC 25586]	gi|19704424|ref|NP_603986.1|	0.992685	0.00641346	4.5452	2.18567	Fusobacterium nucleatum	-1.9646	7.54474	0.0654661	biofilm only
inositol-3-phosphate synthase [Prevotella intermedia 17]	gi|387131837|ref|YP_006297810.1|	0.992685	0.00641346	4.5452	2.18567	Prevotella intermedia	-1.9646	7.54474	0.0654661	biofilm only
hypothetical protein VEIDISOL_01631 [Veillonella dispar ATCC 17748]	gi|237863280|gb|EEP64570.1|	0	0	5.01465	4.22065	Veillonella dispar	-5.31106	7.46334	0.00195533	biofilm only
amidohydrolase family protein [Veillonella dispar ATCC 17748]	gi|237863746|gb|EEP65036.1|	0	0	5.0223	2.79576	Veillonella dispar	-5.31321	7.46456	0.00195533	biofilm only
phenylalanine--tRNA ligase, alpha subunit [Veillonella dispar ATCC 17748]	gi|237863811|gb|EEP65101.1|	0.49861	0.705141	5.0223	2.79576	Veillonella dispar	-2.9513	7.54217	0.0117296	biofilm only
30S ribosomal protein S8 [Porphyromonas gingivalis ATCC 33277]	gi|188995718|ref|YP_001929970.1|	1.48225	2.09622	5.0223	2.79576	Porphyromonas gingivalis	-1.57891	7.68401	0.0923378	overlap
hypothetical protein VEIDISOL_00983 [Veillonella dispar ATCC 17748]	gi|237863820|gb|EEP65110.1|	0	0	5.0299	1.37094	Veillonella dispar	-5.31534	7.46578	0.00195533	biofilm only
aspartyl/glutamyl-tRNA(Asn/Gln) amidotransferase, B subunit [Veillonella dispar ATCC 17748]	gi|237863928|gb|EEP65218.1|	0	0	5.0299	1.37094	Veillonella dispar	-5.31534	7.46578	0.00195533	biofilm only
R3H domain protein [Veillonella dispar ATCC 17748]	gi|237864698|gb|EEP65988.1|	0	0	5.0299	1.37094	Veillonella dispar	-5.31534	7.46578	0.00195533	biofilm only
Fructose-1,6-bisphosphate aldolase, class II [Veillonella dispar DORA_11]	gi|566235099|gb|ETI97052.1|	0	0	5.0299	1.37094	Veillonella dispar	-5.31534	7.46578	0.00195533	biofilm only
D-alanine--D-alanine ligase [Fusobacterium nucleatum subsp. nucleatum ATCC 25586]	gi|19704786|ref|NP_604348.1|	0.98815	1.39746	5.0299	1.37094	Fusobacterium nucleatum	-2.11281	7.6156	0.0386026	biofilm only
30S ribosomal protein S18 [Porphyromonas gingivalis ATCC 33277]	gi|188994504|ref|YP_001928756.1|	1.48225	2.09622	5.0299	1.37094	Porphyromonas gingivalis	-1.58104	7.68506	0.0923378	overlap
hypothetical protein FN0637 [Fusobacterium nucleatum subsp. nucleatum ATCC 25586]	gi|19703972|ref|NP_603534.1|	0	0	5.0375	0.0538815	Fusobacterium nucleatum	-5.31746	7.46699	0.00195533	biofilm only
50S ribosomal protein L31 [Prevotella intermedia 17]	gi|387133322|ref|YP_006299294.1|	0	0	5.0375	0.0538815	Prevotella intermedia	-5.31746	7.46699	0.00195533	biofilm only
O-acetylhomoserine aminocarboxypropyltransferase/cysteine synthase [Veillonella dispar ATCC 17748]	gi|237863470|gb|EEP64760.1|	0	0	5.0375	0.0538815	Veillonella dispar	-5.31746	7.46699	0.00195533	biofilm only
putative D-amino-acid transaminase [Veillonella dispar ATCC 17748]	gi|237863616|gb|EEP64906.1|	0	0	5.0375	0.0538815	Veillonella dispar	-5.31746	7.46699	0.00195533	biofilm only
UDP-N-acetylglucosamine diphosphorylase/glucosamine-1-phosphate N-acetyltransferase [Veillonella dispar ATCC 17748]	gi|237863803|gb|EEP65093.1|	0	0	5.0375	0.0538815	Veillonella dispar	-5.31746	7.46699	0.00195533	biofilm only
CBS domain protein [Veillonella dispar ATCC 17748]	gi|237864389|gb|EEP65679.1|	0	0	5.0375	0.0538815	Veillonella dispar	-5.31746	7.46699	0.00195533	biofilm only
RecA protein [Veillonella dispar ATCC 17748]	gi|237864451|gb|EEP65741.1|	0	0	5.0375	0.0538815	Veillonella dispar	-5.31746	7.46699	0.00195533	biofilm only
hypothetical protein VEIDISOL_00251 [Veillonella dispar ATCC 17748]	gi|237864896|gb|EEP66186.1|	0	0	5.0375	0.0538815	Veillonella dispar	-5.31746	7.46699	0.00195533	biofilm only
argininosuccinate lyase [Veillonella dispar ATCC 17748]	gi|237865009|gb|EEP66299.1|	0	0	5.0375	0.0538815	Veillonella dispar	-5.31746	7.46699	0.00195533	biofilm only
PF14134 domain protein [Prevotella intermedia 17]	gi|387131770|ref|YP_006297743.1|	0.494075	0.698728	5.0375	0.0538815	Prevotella intermedia	-2.96616	7.54379	0.0117296	biofilm only
aminoacyl-histidine dipeptidase [Fusobacterium nucleatum subsp. nucleatum ATCC 25586]	gi|19705109|ref|NP_602604.1|	0.49861	0.705141	5.0375	0.0538815	Fusobacterium nucleatum	-2.95555	7.54447	0.0117296	biofilm only
formylglycine-generating sulfatase enzyme [Prevotella intermedia 17]	gi|387132792|ref|YP_006298764.1|	0.98815	1.39746	5.0375	0.0538815	Prevotella intermedia	-2.11494	7.6167	0.0386026	biofilm only
MGS-like domain protein [Prevotella intermedia 17]	gi|387133858|ref|YP_006299830.1|	0.98815	1.39746	5.0375	0.0538815	Prevotella intermedia	-2.11494	7.6167	0.0386026	biofilm only
GTP pyrophosphokinase [Fusobacterium nucleatum subsp. nucleatum ATCC 25586]	gi|19704261|ref|NP_603823.1|	0.992685	0.00641346	5.0375	0.0538815	Fusobacterium nucleatum	-2.10905	7.61735	0.0386026	biofilm only
cysteine--tRNA ligase [Prevotella intermedia 17]	gi|387132507|ref|YP_006298479.1|	0.992685	0.00641346	5.0375	0.0538815	Prevotella intermedia	-2.10905	7.61735	0.0386026	biofilm only
peptidyl-prolyl cis-trans isomerase, FKBP-type, N-terminal domain protein [Prevotella intermedia 17]	gi|387132566|ref|YP_006298538.1|	0.992685	0.00641346	5.0375	0.0538815	Prevotella intermedia	-2.10905	7.61735	0.0386026	biofilm only
endopeptidase La [Prevotella intermedia 17]	gi|387133387|ref|YP_006299359.1|	0.992685	0.00641346	5.0375	0.0538815	Prevotella intermedia	-2.10905	7.61735	0.0386026	biofilm only
deoxyuridine 5'-triphosphate nucleotidohydrolase [Fusobacterium nucleatum subsp. nucleatum ATCC 25586]	gi|19704363|ref|NP_603925.1|	1.48676	0.692314	5.0375	0.0538815	Fusobacterium nucleatum	-1.57911	7.68672	0.0923378	overlap
hypothetical protein FN1732 [Fusobacterium nucleatum subsp. nucleatum ATCC 25586]	gi|19705053|ref|NP_602548.1|	1.48676	0.692314	5.0375	0.0538815	Fusobacterium nucleatum	-1.57911	7.68672	0.0923378	overlap
arginine repressor [Veillonella dispar ATCC 17748]	gi|237863999|gb|EEP65289.1|	0	0	5.0451	1.4787	Veillonella dispar	-5.31958	7.46821	0.00195533	biofilm only
adenylosuccinate lyase [Prevotella intermedia 17]	gi|387133020|ref|YP_006298992.1|	0.992685	0.00641346	5.0451	1.4787	Prevotella intermedia	-2.11117	7.61844	0.0386026	biofilm only
4-phosphoerythronate dehydrogenase [Prevotella intermedia 17]	gi|387133292|ref|YP_006299264.1|	1.48225	2.09622	5.0451	1.4787	Prevotella intermedia	-1.58528	7.68714	0.0923378	overlap
thiamine biosynthesis protein ThiC [Prevotella intermedia 17]	gi|387132575|ref|YP_006298547.1|	0	0	5.0755	7.17784	Prevotella intermedia	-5.32804	7.47305	0.00195533	biofilm only
putative glutamine ABC transporter periplasmic protein [Veillonella dispar ATCC 17748]	gi|237863389|gb|EEP64679.1|	0	0	5.52985	2.07797	Veillonella dispar	-5.44877	7.54352	0.000977913	biofilm only
UDP-N-acetylglucosamine 1-carboxyvinyltransferase [Veillonella dispar ATCC 17748]	gi|237863701|gb|EEP64991.1|	0	0	5.52985	2.07797	Veillonella dispar	-5.44877	7.54352	0.000977913	biofilm only
homoserine dehydrogenase [Veillonella dispar ATCC 17748]	gi|237864026|gb|EEP65316.1|	0	0	5.52985	2.07797	Veillonella dispar	-5.44877	7.54352	0.000977913	biofilm only
D-ala D-ala ligase N-terminal domain protein [Veillonella dispar ATCC 17748]	gi|237864322|gb|EEP65612.1|	0	0	5.52985	2.07797	Veillonella dispar	-5.44877	7.54352	0.000977913	biofilm only
ABC transporter, ATP-binding protein [Veillonella dispar ATCC 17748]	gi|237865015|gb|EEP66305.1|	0	0	5.52985	2.07797	Veillonella dispar	-5.44877	7.54352	0.000977913	biofilm only
50S ribosomal protein L22 [Porphyromonas gingivalis ATCC 33277]	gi|188995727|ref|YP_001929979.1|	0.98815	1.39746	5.52985	2.07797	Porphyromonas gingivalis	-2.24624	7.68586	0.022482	biofilm only
redoxin family protein [Veillonella dispar ATCC 17748]	gi|237864033|gb|EEP65323.1|	0	0	5.53745	0.653155	Veillonella dispar	-5.4507	7.54467	0.000977913	biofilm only
ribosomal protein S15 [Veillonella dispar ATCC 17748]	gi|237864153|gb|EEP65443.1|	0	0	5.53745	0.653155	Veillonella dispar	-5.4507	7.54467	0.000977913	biofilm only
porphobilinogen synthase [Veillonella dispar ATCC 17748]	gi|237865167|gb|EEP66457.1|	0	0	5.53745	0.653155	Veillonella dispar	-5.4507	7.54467	0.000977913	biofilm only
putative adenylate kinase [Prevotella intermedia 17]	gi|387132984|ref|YP_006298956.1|	0.494075	0.698728	5.53745	0.653155	Prevotella intermedia	-3.0994	7.61754	0.00635495	biofilm only
50S ribosomal protein L20 [Porphyromonas gingivalis ATCC 33277]	gi|188994829|ref|YP_001929081.1|	0.98815	1.39746	5.53745	0.653155	Porphyromonas gingivalis	-2.24818	7.6869	0.022482	biofilm only
periplasmic binding protein [Veillonella dispar ATCC 17748]	gi|237864529|gb|EEP65819.1|	0.992685	0.00641346	5.53745	0.653155	Veillonella dispar	-2.24229	7.68752	0.022482	biofilm only
O-succinylbenzoate-CoA synthase [Fusobacterium nucleatum subsp. nucleatum ATCC 25586]	gi|19704907|ref|NP_602402.1|	0.9972	1.41025	5.53745	0.653155	Fusobacterium nucleatum	-2.23645	7.68814	0.022482	biofilm only
phosphoenolpyruvate carboxykinase [Aggregatibacter actinomycetemcomitans D11S-1]	gi|261867388|ref|YP_003255310.1|	0	0	5.54505	0.771666	Aggregatibacter actinomycetemcomitans	-5.45264	7.54582	0.000977913	biofilm only
hypothetical protein [Fusobacterium nucleatum]	gi|492583546|ref|WP_005894789.1|	0	0	5.54505	0.771666	Fusobacterium nucleatum	-5.45264	7.54582	0.000977913	biofilm only
starch synthase catalytic domain protein [Prevotella intermedia 17]	gi|387131704|ref|YP_006297677.1|	0	0	5.54505	0.771666	Prevotella intermedia	-5.45264	7.54582	0.000977913	biofilm only
30S ribosomal protein S11 [Veillonella dispar ATCC 17748]	gi|237865120|gb|EEP66410.1|	0	0	5.54505	0.771666	Veillonella dispar	-5.45264	7.54582	0.000977913	biofilm only
30S ribosomal protein S11 [Fusobacterium nucleatum subsp. nucleatum ATCC 25586]	gi|19704620|ref|NP_604182.1|	0.494075	0.698728	5.54505	0.771666	Fusobacterium nucleatum	-3.10134	7.61863	0.00635495	biofilm only
hypothetical protein FN1852 [Fusobacterium nucleatum subsp. nucleatum ATCC 25586]	gi|19705157|ref|NP_602652.1|	0.992685	0.00641346	5.54505	0.771666	Fusobacterium nucleatum	-2.24422	7.68857	0.022482	biofilm only
phosphoribosylamine--glycine ligase [Fusobacterium nucleatum subsp. nucleatum ATCC 25586]	gi|19704316|ref|NP_603878.1|	1.48225	2.09622	5.54505	0.771666	Fusobacterium nucleatum	-1.71834	7.75408	0.057416	overlap
hypothetical protein VEIDISOL_01983 [Veillonella dispar ATCC 17748]	gi|237863626|gb|EEP64916.1|	1.48225	2.09622	5.54505	0.771666	Veillonella dispar	-1.71834	7.75408	0.057416	overlap
hypothetical protein FN0212 [Fusobacterium nucleatum subsp. nucleatum ATCC 25586]	gi|19703557|ref|NP_603119.1|	1.48676	0.692314	5.54505	0.771666	Fusobacterium nucleatum	-1.71428	7.75467	0.057416	overlap
GMP reductase [Veillonella dispar ATCC 17748]	gi|237864577|gb|EEP65867.1|	0	0	5.5527	2.19656	Veillonella dispar	-5.45458	7.54698	0.000977913	biofilm only
PF03993 domain protein [Prevotella intermedia 17]	gi|387132143|ref|YP_006298115.1|	0.494075	0.698728	5.5527	2.19656	Prevotella intermedia	-3.10328	7.61973	0.00635495	biofilm only
ribosomal protein L35 [Veillonella dispar ATCC 17748]	gi|237864482|gb|EEP65772.1|	0	0	5.56035	3.62131	Veillonella dispar	-5.45653	7.54813	0.000977913	biofilm only
ATP:cob(I)alamin adenosyltransferase [Veillonella dispar ATCC 17748]	gi|237864022|gb|EEP65312.1|	0	0	6.0298	2.78501	Veillonella dispar	-5.57089	7.61729	0.000489092	biofilm only
putative phosphoenolpyruvate carboxykinase (ATP) [Veillonella dispar ATCC 17748]	gi|237863407|gb|EEP64697.1|	0	0	6.0374	1.36019	Veillonella dispar	-5.57268	7.61838	0.000489092	biofilm only
phosphoribosylaminoimidazole carboxylase, catalytic subunit [Veillonella dispar ATCC 17748]	gi|237863560|gb|EEP64850.1|	0	0	6.0374	1.36019	Veillonella dispar	-5.57268	7.61838	0.000489092	biofilm only
UTP--glucose-1-phosphate uridylyltransferase [Veillonella dispar ATCC 17748]	gi|237864263|gb|EEP65553.1|	0	0	6.0374	1.36019	Veillonella dispar	-5.57268	7.61838	0.000489092	biofilm only
ribosomal protein L21 [Veillonella dispar ATCC 17748]	gi|237864433|gb|EEP65723.1|	0	0	6.0374	1.36019	Veillonella dispar	-5.57268	7.61838	0.000489092	biofilm only
pyruvate kinase [Veillonella dispar ATCC 17748]	gi|237865181|gb|EEP66471.1|	0	0	6.0374	1.36019	Veillonella dispar	-5.57268	7.61838	0.000489092	biofilm only
flavodoxin [Veillonella dispar ATCC 17748]	gi|237864375|gb|EEP65665.1|	0.49861	0.705141	6.0374	1.36019	Veillonella dispar	-3.21076	7.68833	0.00342276	biofilm only
D-alanine--D-alanine ligase [Prevotella intermedia 17]	gi|387132418|ref|YP_006298390.1|	0.992685	0.00641346	6.0374	1.36019	Prevotella intermedia	-2.36426	7.75444	0.0129545	biofilm only
phosphoserine phosphatase SerB [Prevotella intermedia 17]	gi|387133644|ref|YP_006299616.1|	1.48225	2.09622	6.0374	1.36019	Prevotella intermedia	-1.83838	7.81709	0.0351898	overlap
phenylalanine--tRNA ligase, beta subunit [Veillonella dispar ATCC 17748]	gi|237863812|gb|EEP65102.1|	0	0	6.045	0.0646296	Veillonella dispar	-5.57445	7.61947	0.000489092	biofilm only
Transketolase, pyridine binding domain protein [Veillonella dispar ATCC 17748]	gi|237864118|gb|EEP65408.1|	0	0	6.045	0.0646296	Veillonella dispar	-5.57445	7.61947	0.000489092	biofilm only
ADP-glyceromanno-heptose 6-epimerase [Veillonella dispar ATCC 17748]	gi|237864164|gb|EEP65454.1|	0	0	6.045	0.0646296	Veillonella dispar	-5.57445	7.61947	0.000489092	biofilm only
putative enoyl-[acyl-carrier-protein] reductase II [Veillonella dispar ATCC 17748]	gi|237864220|gb|EEP65510.1|	0	0	6.045	0.0646296	Veillonella dispar	-5.57445	7.61947	0.000489092	biofilm only
peptidase M16 inactive domain protein [Veillonella dispar ATCC 17748]	gi|237864308|gb|EEP65598.1|	0	0	6.045	0.0646296	Veillonella dispar	-5.57445	7.61947	0.000489092	biofilm only
cysteine synthase A [Veillonella dispar ATCC 17748]	gi|237864994|gb|EEP66284.1|	0	0	6.045	0.0646296	Veillonella dispar	-5.57445	7.61947	0.000489092	biofilm only
UDP-N-acetylglucosamine 2-epimerase [Veillonella dispar ATCC 17748]	gi|237865044|gb|EEP66334.1|	0	0	6.045	0.0646296	Veillonella dispar	-5.57445	7.61947	0.000489092	biofilm only
ribosomal protein L11 [Veillonella dispar ATCC 17748]	gi|237865079|gb|EEP66369.1|	0	0	6.045	0.0646296	Veillonella dispar	-5.57445	7.61947	0.000489092	biofilm only
ribosomal protein L15 [Veillonella dispar ATCC 17748]	gi|237865113|gb|EEP66403.1|	0	0	6.045	0.0646296	Veillonella dispar	-5.57445	7.61947	0.000489092	biofilm only
signal recognition particle protein [Prevotella intermedia 17]	gi|387133281|ref|YP_006299253.1|	0.494075	0.698728	6.045	0.0646296	Prevotella intermedia	-3.22315	7.68875	0.00342276	biofilm only
phosphate acetyltransferase [Prevotella intermedia 17]	gi|387132703|ref|YP_006298675.1|	0.98815	1.39746	6.045	0.0646296	Prevotella intermedia	-2.37193	7.75484	0.0129545	biofilm only
methylaspartate mutase subunit E [Prevotella intermedia 17]	gi|387132010|ref|YP_006297983.1|	0.992685	0.00641346	6.045	0.0646296	Prevotella intermedia	-2.36604	7.75544	0.0129545	biofilm only
ATP-dependent Clp endopeptidase, proteolytic subunit ClpP [Veillonella dispar ATCC 17748]	gi|237864391|gb|EEP65681.1|	0.992685	0.00641346	6.045	0.0646296	Veillonella dispar	-2.36604	7.75544	0.0129545	biofilm only
hypothetical protein FN0535 [Fusobacterium nucleatum subsp. nucleatum ATCC 25586]	gi|19703870|ref|NP_603432.1|	1.48676	0.692314	6.045	0.0646296	Fusobacterium nucleatum	-1.8361	7.81861	0.0351898	overlap
universal stress family protein [Veillonella dispar ATCC 17748]	gi|237863506|gb|EEP64796.1|	0	0	6.05265	1.48952	Veillonella dispar	-5.57624	7.62057	0.000489092	biofilm only
50S ribosomal protein L23 [Prevotella intermedia 17]	gi|387132915|ref|YP_006298887.1|	0.494075	0.698728	6.05265	1.48952	Prevotella intermedia	-3.22494	7.68979	0.00342276	biofilm only
dehydratase medium subunit [Veillonella dispar ATCC 17748]	gi|237864953|gb|EEP66243.1|	0.494075	0.698728	6.05265	1.48952	Veillonella dispar	-3.22494	7.68979	0.00342276	biofilm only
50S ribosomal protein L24 [Prevotella intermedia 17]	gi|387132923|ref|YP_006298895.1|	0.49861	0.705141	6.05265	1.48952	Prevotella intermedia	-3.21433	7.69041	0.00342276	biofilm only
beta-hydroxyacyl-(acyl-carrier-protein) dehydratase FabZ [Prevotella intermedia 17]	gi|387133538|ref|YP_006299510.1|	1.48225	2.09622	6.05265	1.48952	Prevotella intermedia	-1.84194	7.819	0.0351898	overlap
ChvD family ATP-binding protein [Prevotella intermedia 17]	gi|387132172|ref|YP_006298144.1|	1.49127	0.711526	6.05265	1.48952	Prevotella intermedia	-1.83384	7.82014	0.0351898	overlap
DNA topoisomerase I [Prevotella intermedia 17]	gi|387132430|ref|YP_006298402.1|	0	0	6.06025	2.91434	Prevotella intermedia	-5.57801	7.62166	0.000489092	biofilm only
cadmium-exporting ATPase [Prevotella intermedia 17]	gi|387132440|ref|YP_006298412.1|	0	0	6.06025	2.91434	Prevotella intermedia	-5.57801	7.62166	0.000489092	biofilm only
tyrosine--tRNA ligase [Prevotella intermedia 17]	gi|387132611|ref|YP_006298583.1|	0.494075	0.698728	6.06025	2.91434	Prevotella intermedia	-3.22671	7.69083	0.00342276	biofilm only
imidazolonepropionase [Prevotella intermedia 17]	gi|387133697|ref|YP_006299669.1|	0.98815	1.39746	6.0754	5.76377	Prevotella intermedia	-2.37902	7.75881	0.0129545	biofilm only
transketolase [Porphyromonas gingivalis ATCC 33277]	gi|188995553|ref|YP_001929805.1|	0.9972	1.41025	6.5221	4.9168	Porphyromonas gingivalis	-2.46757	7.81705	0.00739573	biofilm only
V-type ATP synthase subunit B [Porphyromonas gingivalis ATCC 33277]	gi|188995625|ref|YP_001929877.1|	0.98815	1.39746	6.52975	3.49205	Porphyromonas gingivalis	-2.48096	7.81687	0.00739573	biofilm only
aspartate-semialdehyde dehydrogenase [Veillonella dispar ATCC 17748]	gi|237863996|gb|EEP65286.1|	0	0	6.53735	2.06723	Veillonella dispar	-5.68513	7.68851	0.00024462	biofilm only
B12 binding domain protein [Veillonella dispar ATCC 17748]	gi|237864402|gb|EEP65692.1|	0	0	6.53735	2.06723	Veillonella dispar	-5.68513	7.68851	0.00024462	biofilm only
tryptophan--tRNA ligase [Veillonella dispar ATCC 17748]	gi|237863500|gb|EEP64790.1|	0	0	6.54495	0.642407	Veillonella dispar	-5.68678	7.68955	0.00024462	biofilm only
putative nucleoside diphosphate kinase [Veillonella dispar ATCC 17748]	gi|237864023|gb|EEP65313.1|	0	0	6.54495	0.642407	Veillonella dispar	-5.68678	7.68955	0.00024462	biofilm only
lactaldehyde reductase [Veillonella dispar ATCC 17748]	gi|237864780|gb|EEP66070.1|	0	0	6.54495	0.642407	Veillonella dispar	-5.68678	7.68955	0.00024462	biofilm only
hypothetical protein VEIDISOL_00146 [Veillonella dispar ATCC 17748]	gi|237864793|gb|EEP66083.1|	0	0	6.54495	0.642407	Veillonella dispar	-5.68678	7.68955	0.00024462	biofilm only
cysteine-rich domain protein [Veillonella dispar ATCC 17748]	gi|237864845|gb|EEP66135.1|	0	0	6.54495	0.642407	Veillonella dispar	-5.68678	7.68955	0.00024462	biofilm only
beta-ketoacyl-acyl-carrier-protein synthase III [Prevotella intermedia 17]	gi|387132165|ref|YP_006298137.1|	0.494075	0.698728	6.54495	0.642407	Prevotella intermedia	-3.33548	7.75561	0.00183413	biofilm only
glutaminase [Fusobacterium nucleatum subsp. nucleatum ATCC 25586]	gi|19704729|ref|NP_604291.1|	1.48676	0.692314	6.54495	0.642407	Fusobacterium nucleatum	-1.94842	7.87984	0.0212959	overlap
DNA gyrase subunit B [Prevotella intermedia 17]	gi|387132329|ref|YP_006298301.1|	1.48676	0.692314	6.54495	0.642407	Prevotella intermedia	-1.94842	7.87984	0.0212959	overlap
putative enoyl-[acyl-carrier-protein] reductase II [Veillonella dispar ATCC 17748]	gi|237864213|gb|EEP65503.1|	0	0	6.5526	0.782484	Veillonella dispar	-5.68843	7.69059	0.00024462	biofilm only
histidine--tRNA ligase [Veillonella dispar ATCC 17748]	gi|237864442|gb|EEP65732.1|	0	0	6.5526	0.782484	Veillonella dispar	-5.68843	7.69059	0.00024462	biofilm only
hypothetical protein VEIDISOL_00248 [Veillonella dispar ATCC 17748]	gi|237864893|gb|EEP66183.1|	0	0	6.5526	0.782484	Veillonella dispar	-5.68843	7.69059	0.00024462	biofilm only
30S ribosomal protein S18 [Prevotella intermedia 17]	gi|387133485|ref|YP_006299457.1|	1.48225	2.09622	6.5526	0.782484	Prevotella intermedia	-1.95413	7.88022	0.0212959	overlap
50S ribosomal protein L3 [Prevotella intermedia 17]	gi|387132913|ref|YP_006298885.1|	1.48676	0.692314	6.5526	0.782484	Prevotella intermedia	-1.95008	7.88076	0.0212959	overlap
Transketolase, thiamine diphosphate binding domain protein [Veillonella dispar ATCC 17748]	gi|237864119|gb|EEP65409.1|	1.48676	0.692314	6.5526	0.782484	Veillonella dispar	-1.95008	7.88076	0.0212959	overlap
hypothetical protein FN0519 [Fusobacterium nucleatum subsp. nucleatum ATCC 25586]	gi|19703854|ref|NP_603416.1|	0	0	6.5602	2.2073	Fusobacterium nucleatum	-5.69007	7.69163	0.00024462	biofilm only
putative transcription antitermination factor NusB [Prevotella intermedia 17]	gi|387133056|ref|YP_006299028.1|	0	0	6.5602	2.2073	Prevotella intermedia	-5.69007	7.69163	0.00024462	biofilm only
peptidase T [Veillonella dispar ATCC 17748]	gi|237863549|gb|EEP64839.1|	0	0	6.5602	2.2073	Veillonella dispar	-5.69007	7.69163	0.00024462	biofilm only
ribose-phosphate diphosphokinase [Prevotella intermedia 17]	gi|387133515|ref|YP_006299487.1|	0.992685	0.00641346	6.5602	2.2073	Prevotella intermedia	-2.48166	7.82125	0.00739573	biofilm only
cysteine--tRNA ligase [Veillonella dispar ATCC 17748]	gi|237863865|gb|EEP65155.1|	0	0	7.02965	4.19901	Veillonella dispar	-5.78791	7.75438	0.00012235	biofilm only
OstA-like protein [Veillonella dispar ATCC 17748]	gi|237864264|gb|EEP65554.1|	0.49861	0.705141	7.02965	4.19901	Veillonella dispar	-3.426	7.81817	0.000978497	biofilm only
iron-sulfur cluster-binding protein [Veillonella dispar ATCC 17748]	gi|237864895|gb|EEP66185.1|	0	0	7.0373	2.77426	Veillonella dispar	-5.78945	7.75538	0.00012235	biofilm only
30S ribosomal protein S16 [Porphyromonas gingivalis W83]	gi|34541696|ref|NP_906175.1|	0.494075	0.698728	7.0373	2.77426	Porphyromonas gingivalis	-3.43815	7.81856	0.000978497	biofilm only
inosine-5'-monophosphate dehydrogenase [Veillonella dispar ATCC 17748]	gi|237863826|gb|EEP65116.1|	1.48225	2.09622	7.0373	2.77426	Veillonella dispar	-2.05516	7.93718	0.0127441	overlap
oligopeptide-binding protein AmiA [Streptococcus anginosus SK1138]	gi|400374289|gb|EJP27208.1|	0	0	7.0449	1.34944	Streptococcus anginosus	-5.79099	7.75637	0.00012235	biofilm only
pyroglutamyl-peptidase I [Veillonella dispar ATCC 17748]	gi|237863309|gb|EEP64599.1|	0	0	7.0449	1.34944	Veillonella dispar	-5.79099	7.75637	0.00012235	biofilm only
branched-chain-amino-acid transaminase [Veillonella dispar ATCC 17748]	gi|237864176|gb|EEP65466.1|	0	0	7.0449	1.34944	Veillonella dispar	-5.79099	7.75637	0.00012235	biofilm only
DNA-binding protein HU [Veillonella dispar ATCC 17748]	gi|237864520|gb|EEP65810.1|	0	0	7.0449	1.34944	Veillonella dispar	-5.79099	7.75637	0.00012235	biofilm only
BMC domain protein [Veillonella dispar ATCC 17748]	gi|237864951|gb|EEP66241.1|	0	0	7.0449	1.34944	Veillonella dispar	-5.79099	7.75637	0.00012235	biofilm only
ribosomal protein L13 [Veillonella dispar ATCC 17748]	gi|237865140|gb|EEP66430.1|	0	0	7.0449	1.34944	Veillonella dispar	-5.79099	7.75637	0.00012235	biofilm only
30S ribosomal protein S13 [Prevotella intermedia 17]	gi|387132935|ref|YP_006298907.1|	0.98815	1.39746	7.0449	1.34944	Prevotella intermedia	-2.58846	7.88	0.004188	biofilm only
preprotein translocase, SecA subunit [Veillonella dispar ATCC 17748]	gi|237864124|gb|EEP65414.1|	1.48225	2.09622	7.0449	1.34944	Veillonella dispar	-2.05669	7.93805	0.0127441	overlap
signal recognition particle receptor FtsY [Fusobacterium nucleatum subsp. nucleatum ATCC 25586]	gi|19704409|ref|NP_603971.1|	1.49585	2.11545	7.0449	1.34944	Fusobacterium nucleatum	-2.04449	7.93962	0.0127441	overlap
ribosomal protein S16 [Veillonella dispar ATCC 17748]	gi|237863759|gb|EEP65049.1|	0	0	7.05255	0.0754483	Veillonella dispar	-5.79252	7.75737	0.00012235	biofilm only
ribosomal protein S10 [Veillonella dispar ATCC 17748]	gi|237865093|gb|EEP66383.1|	0	0	7.05255	0.0754483	Veillonella dispar	-5.79252	7.75737	0.00012235	biofilm only
2-oxoacid:acceptor oxidoreductase, beta subunit, pyruvate/2-ketoisovalerate family [Veillonella dispar ATCC 17748]	gi|237865128|gb|EEP66418.1|	0	0	7.05255	0.0754483	Veillonella dispar	-5.79252	7.75737	0.00012235	biofilm only
hypothetical protein FN0024 [Fusobacterium nucleatum subsp. nucleatum ATCC 25586]	gi|19703376|ref|NP_602938.1|	0.494075	0.698728	7.05255	0.0754483	Fusobacterium nucleatum	-3.44122	7.82047	0.000978497	biofilm only
ribosomal protein L18 [Veillonella dispar ATCC 17748]	gi|237865110|gb|EEP66400.1|	0.49861	0.705141	7.05255	0.0754483	Veillonella dispar	-3.43061	7.82103	0.000978497	biofilm only
Iron/zinc/copper-binding protein [Fusobacterium nucleatum subsp. nucleatum ATCC 25586]	gi|19705114|ref|NP_602609.1|	0.98815	1.39746	7.05255	0.0754483	Fusobacterium nucleatum	-2.59	7.88091	0.004188	biofilm only
glutaconyl-CoA decarboxylase biotin carboxyl carrier protein [Fusobacterium nucleatum subsp. nucleatum ATCC 25586]	gi|19703545|ref|NP_603107.1|	0.992685	0.00641346	7.05255	0.0754483	Fusobacterium nucleatum	-2.58411	7.88146	0.004188	biofilm only
PPIC-type PPIASE domain-containing protein [Prevotella intermedia 17]	gi|387132180|ref|YP_006298152.1|	0.992685	0.00641346	7.05255	0.0754483	Prevotella intermedia	-2.58411	7.88146	0.004188	biofilm only
DNA topoisomerase I [Fusobacterium nucleatum subsp. nucleatum ATCC 25586]	gi|19704404|ref|NP_603966.1|	1.48225	2.09622	7.05255	0.0754483	Fusobacterium nucleatum	-2.05823	7.93893	0.0127441	overlap
GMP synthase [Prevotella intermedia 17]	gi|387133214|ref|YP_006299186.1|	0	0	7.07525	4.34977	Prevotella intermedia	-5.79708	7.76033	0.00012235	biofilm only
hemagglutinin protein HagB [Porphyromonas gingivalis ATCC 33277]	gi|188995768|ref|YP_001930020.1|	1.48225	2.09622	7.5222	6.33115	Porphyromonas gingivalis	-2.1496	7.992	0.00755076	overlap
arginine--tRNA ligase [Prevotella intermedia 17]	gi|387132637|ref|YP_006298609.1|	0	0	7.5525	0.631588	Prevotella intermedia	-5.88961	7.8212	6.12e-05	biofilm only
triose-phosphate isomerase [Veillonella dispar ATCC 17748]	gi|237864345|gb|EEP65635.1|	0	0	7.5525	0.631588	Veillonella dispar	-5.88961	7.8212	6.12e-05	biofilm only
glutaconyl-CoA decarboxylase subunit gamma [Veillonella dispar ATCC 17748]	gi|237864408|gb|EEP65698.1|	0	0	7.5525	0.631588	Veillonella dispar	-5.88961	7.8212	6.12e-05	biofilm only
ribosomal protein L6 [Veillonella dispar ATCC 17748]	gi|237865109|gb|EEP66399.1|	0	0	7.5525	0.631588	Veillonella dispar	-5.88961	7.8212	6.12e-05	biofilm only
adenylate kinase [Veillonella dispar ATCC 17748]	gi|237865115|gb|EEP66405.1|	0	0	7.5525	0.631588	Veillonella dispar	-5.88961	7.8212	6.12e-05	biofilm only
zinc ribbon domain protein [Prevotella intermedia 17]	gi|387133077|ref|YP_006299049.1|	1.48676	0.692314	7.5525	0.631588	Prevotella intermedia	-2.15125	7.99586	0.00755076	overlap
uracil phosphoribosyltransferase [Veillonella dispar ATCC 17748]	gi|237864341|gb|EEP65631.1|	0.992685	0.00641346	7.5677	2.21805	Veillonella dispar	-2.68405	7.94188	0.00235455	biofilm only
CTP synthase [Veillonella dispar ATCC 17748]	gi|237864988|gb|EEP66278.1|	0	0	8.04475	2.76344	Veillonella dispar	-5.97921	7.88139	3.06e-05	biofilm only
carbamoyl-phosphate synthase, large subunit [Veillonella dispar ATCC 17748]	gi|237863748|gb|EEP65038.1|	0.494075	0.698728	8.04475	2.76344	Veillonella dispar	-3.62791	7.93939	0.000275389	biofilm only
bifunctional 5,10-methylene-tetrahydrofolate dehydrogenase/ 5,10-methylene-tetrahydrofolate cyclohydrolase [Porphyromonas gingivalis W83]	gi|34540848|ref|NP_905327.1|	0.98815	1.39746	8.04475	2.76344	Porphyromonas gingivalis	-2.77669	7.99515	0.00131531	biofilm only
hydrolyase, tartrate beta subunit/fumarate domain protein, Fe-S type [Veillonella dispar ATCC 17748]	gi|237865058|gb|EEP66348.1|	0	0	8.05245	1.33862	Veillonella dispar	-5.98057	7.88232	3.06e-05	biofilm only
ribosomal protein L16 [Veillonella dispar ATCC 17748]	gi|237865101|gb|EEP66391.1|	0	0	8.05245	1.33862	Veillonella dispar	-5.98057	7.88232	3.06e-05	biofilm only
translation initiation factor IF-2 [Veillonella dispar ATCC 17748]	gi|237864138|gb|EEP65428.1|	0	0	8.06005	0.0861963	Veillonella dispar	-5.98191	7.88323	3.06e-05	biofilm only
LAO/AO transport system ATPase [Veillonella dispar ATCC 17748]	gi|237864403|gb|EEP65693.1|	0	0	8.06005	0.0861963	Veillonella dispar	-5.98191	7.88323	3.06e-05	biofilm only
putative DNA-binding protein HU [Prevotella intermedia 17]	gi|387133315|ref|YP_006299287.1|	0.992685	0.00641346	8.06005	0.0861963	Prevotella intermedia	-2.77349	7.99735	0.00131531	biofilm only
phosphoglucosamine mutase [Prevotella intermedia 17]	gi|387132002|ref|YP_006297975.1|	0.992685	0.00641346	8.06765	1.51102	Prevotella intermedia	-2.77483	7.99819	0.00131531	biofilm only
TonB-dependent receptor [Porphyromonas gingivalis ATCC 33277]`	gi|188994605|ref|YP_001928857.1|	0.98815	1.39746	8.5373	4.89558	Porphyromonas gingivalis	-2.8611	8.04867	0.00073056	biofilm only
glutamate--tRNA ligase [Veillonella dispar ATCC 17748]	gi|237863863|gb|EEP65153.1|	0.49861	0.705141	8.54485	3.47069	Veillonella dispar	-3.70297	7.99632	0.000145399	biofilm only
metallo-beta-lactamase domain protein [Veillonella dispar ATCC 17748]	gi|237863554|gb|EEP64844.1|	0	0	8.55235	2.04559	Veillonella dispar	-6.06613	7.94095	1.53e-05	biofilm only
aspartyl/glutamyl-tRNA(Asn/Gln) amidotransferase, A subunit [Veillonella dispar ATCC 17748]	gi|237863927|gb|EEP65217.1|	0	0	8.55235	2.04559	Veillonella dispar	-6.06613	7.94095	1.53e-05	biofilm only
alanine--tRNA ligase [Veillonella dispar ATCC 17748]	gi|237864469|gb|EEP65759.1|	0	0	8.55235	2.04559	Veillonella dispar	-6.06613	7.94095	1.53e-05	biofilm only
30S ribosomal protein S7 [Porphyromonas gingivalis ATCC 33277]	gi|188995735|ref|YP_001929987.1|	1.48225	2.09622	8.55235	2.04559	Porphyromonas gingivalis	-2.33183	8.10198	0.00258287	overlap
GTP-binding protein TypA [Veillonella dispar ATCC 17748]	gi|237864554|gb|EEP65844.1|	0	0	8.56	0.62084	Veillonella dispar	-6.0674	7.94183	1.53e-05	biofilm only
uroporphyrinogen-III C-methyltransferase [Veillonella dispar ATCC 17748]	gi|237865166|gb|EEP66456.1|	0	0	8.56	0.62084	Veillonella dispar	-6.0674	7.94183	1.53e-05	biofilm only
ATP-dependent metallopeptidase HflB [Veillonella dispar ATCC 17748]	gi|237863688|gb|EEP64978.1|	0.49861	0.705141	8.56	0.62084	Veillonella dispar	-3.70549	7.99799	0.000145399	biofilm only
50S ribosomal protein L17 [Veillonella dispar DORA_11]	gi|566237276|gb|ETI98885.1|	0.9972	1.41025	8.56	0.62084	Veillonella dispar	-2.85314	8.05205	0.00073056	biofilm only
endopeptidase La [Veillonella dispar ATCC 17748]	gi|237864393|gb|EEP65683.1|	0.494075	0.698728	8.5676	0.80398	Veillonella dispar	-3.71736	7.99833	0.000145399	biofilm only
isoleucine--tRNA ligase [Prevotella intermedia 17]	gi|387131639|ref|YP_006297612.1|	0.992685	0.00641346	8.5676	0.80398	Prevotella intermedia	-2.86024	8.05238	0.00073056	biofilm only
LamB/YcsF family protein [Fusobacterium nucleatum subsp. nucleatum ATCC 25586]	gi|19703777|ref|NP_603339.1|	1.48676	0.692314	8.5676	0.80398	Fusobacterium nucleatum	-2.33031	8.10401	0.00258287	overlap
hypothetical protein VEIDISOL_01894 [Veillonella dispar ATCC 17748]	gi|237863542|gb|EEP64832.1|	0	0	8.5751	2.22866	Veillonella dispar	-6.06991	7.94356	1.53e-05	biofilm only
[acyl-carrier-protein] S-malonyltransferase [Veillonella dispar ATCC 17748]	gi|237864212|gb|EEP65502.1|	0	0	9.04485	4.1778	Veillonella dispar	-6.14573	7.99647	7.66e-06	biofilm only
Hep/Hag repeat protein [Veillonella dispar ATCC 17748]	gi|237863642|gb|EEP64932.1|	1.49127	0.711526	9.04485	4.1778	Veillonella dispar	-2.40332	8.15263	0.00149366	overlap
outer membrane protein [Veillonella dispar ATCC 17748]	gi|237863714|gb|EEP65004.1|	0	0	9.05245	2.75284	Veillonella dispar	-6.14692	7.99731	7.66e-06	biofilm only
diaminopimelate dehydrogenase [Veillonella dispar ATCC 17748]	gi|237863527|gb|EEP64817.1|	0	0	9.06755	0.0969443	Veillonella dispar	-6.1493	7.99898	7.66e-06	biofilm only
fructose-1,6-bisphosphatase, class II [Veillonella dispar ATCC 17748]	gi|237863700|gb|EEP64990.1|	0	0	9.06755	0.0969443	Veillonella dispar	-6.1493	7.99898	7.66e-06	biofilm only
acetate kinase [Prevotella intermedia 17]	gi|387132702|ref|YP_006298674.1|	1.48225	2.09622	9.0826	2.94637	Prevotella intermedia	-2.41736	8.15548	0.00149366	overlap
ferritin-like protein [Veillonella dispar ATCC 17748]	gi|237863353|gb|EEP64643.1|	0	0	9.56	2.03505	Veillonella dispar	-6.22454	8.05234	3.83e-06	biofilm only
beta-ketoacyl-acyl-carrier-protein synthase II [Veillonella dispar ATCC 17748]	gi|237864208|gb|EEP65498.1|	0	0	9.56	2.03505	Veillonella dispar	-6.22454	8.05234	3.83e-06	biofilm only
DNA polymerase III, beta subunit [Veillonella dispar ATCC 17748]	gi|237864693|gb|EEP65983.1|	0	0	9.56	2.03505	Veillonella dispar	-6.22454	8.05234	3.83e-06	biofilm only
ribosomal subunit interface protein [Veillonella dispar ATCC 17748]	gi|237864125|gb|EEP65415.1|	0.49861	0.705141	9.56	2.03505	Veillonella dispar	-3.86263	8.10444	4.02e-05	biofilm only
FeS assembly protein SufB [Veillonella dispar ATCC 17748]	gi|237863850|gb|EEP65140.1|	0	0	9.575	0.814587	Veillonella dispar	-6.22678	8.05394	3.83e-06	biofilm only
glycine--tRNA ligase, beta subunit [Veillonella dispar ATCC 17748]	gi|237863950|gb|EEP65240.1|	0	0	9.575	0.814587	Veillonella dispar	-6.22678	8.05394	3.83e-06	biofilm only
putative citrate (pro-3S)-lyase, beta subunit [Veillonella dispar ATCC 17748]	gi|237865186|gb|EEP66476.1|	0	0	9.575	0.814587	Veillonella dispar	-6.22678	8.05394	3.83e-06	biofilm only
aspartate--tRNA ligase [Prevotella intermedia 17]	gi|387133347|ref|YP_006299319.1|	0.98815	1.39746	9.575	0.814587	Prevotella intermedia	-3.02426	8.15531	0.000222018	biofilm only
MULTISPECIES: hypothetical protein [Streptococcus anginosus group]	gi|517368607|ref|WP_018543580.1|	0	0	10.0519	4.16634	Streptococcus anginosus	-6.29599	8.10375	1.92e-06	biofilm only
cobyric acid synthase CobQ [Veillonella dispar ATCC 17748]	gi|237864019|gb|EEP65309.1|	0	0	10.0519	4.16634	Veillonella dispar	-6.29599	8.10375	1.92e-06	biofilm only
3-oxoacyl-[acyl-carrier-protein] reductase [Veillonella dispar ATCC 17748]	gi|237864211|gb|EEP65501.1|	0	0	10.06	2.74216	Veillonella dispar	-6.29713	8.10458	1.92e-06	biofilm only
50S ribosomal protein L3 [Veillonella dispar ATCC 17748]	gi|237865094|gb|EEP66384.1|	0	0	10.06	2.74216	Veillonella dispar	-6.29713	8.10458	1.92e-06	biofilm only
leucine--tRNA ligase [Veillonella dispar ATCC 17748]	gi|237863962|gb|EEP65252.1|	0	0	10.0676	1.31727	Veillonella dispar	-6.2982	8.10536	1.92e-06	biofilm only
putative carbamoyltransferase YgeW [Veillonella dispar ATCC 17748]	gi|237864379|gb|EEP65669.1|	0.49861	0.705141	10.0676	1.31727	Veillonella dispar	-3.93629	8.15561	2.11e-05	biofilm only
Hydrolyase, tartrate alpha subunit/fumarate protein [Veillonella dispar DORA_11]	gi|566242953|gb|ETJ02261.1|	0	0	10.0749	0.107622	Veillonella dispar	-6.29924	8.10611	1.92e-06	biofilm only
polyribonucleotide nucleotidyltransferase [Veillonella dispar ATCC 17748]	gi|237864152|gb|EEP65442.1|	0	0	10.0825	1.5323	Veillonella dispar	-6.30032	8.10689	1.92e-06	biofilm only
ATP-dependent chaperone protein ClpB [Prevotella intermedia 17]	gi|387133735|ref|YP_006299707.1|	0.98815	1.39746	10.09	2.95705	Prevotella intermedia	-3.09886	8.20545	0.000121588	biofilm only
lysine--tRNA ligase [Veillonella dispar ATCC 17748]	gi|237863694|gb|EEP64984.1|	0	0	10.5595	3.44856	Veillonella dispar	-6.36618	8.15494	9.59e-07	biofilm only
methylmalonyl-CoA epimerase [Veillonella dispar ATCC 17748]	gi|237864404|gb|EEP65694.1|	0	0	10.5676	2.02438	Veillonella dispar	-6.36726	8.15574	9.59e-07	biofilm only
fructose-1,6-bisphosphate aldolase, class II [Veillonella dispar ATCC 17748]	gi|237864510|gb|EEP65800.1|	0	0	10.5676	2.02438	Veillonella dispar	-6.36726	8.15574	9.59e-07	biofilm only
ribosomal protein S8 [Veillonella dispar ATCC 17748]	gi|237865108|gb|EEP66398.1|	0.49861	0.705141	10.5676	2.02438	Veillonella dispar	-4.00535	8.2043	1.1e-05	biofilm only
hypothetical protein FN2118 [Fusobacterium nucleatum subsp. nucleatum ATCC 25586]	gi|19705408|ref|NP_602903.1|	0	0	10.575	0.599627	Fusobacterium nucleatum	-6.36827	8.15648	9.59e-07	biofilm only
Por secretion system C-terminal sorting domain protein [Prevotella intermedia 17]	gi|387132675|ref|YP_006298647.1|	0	0	10.575	0.599627	Prevotella intermedia	-6.36827	8.15648	9.59e-07	biofilm only
aspartate carbamoyltransferase [Veillonella dispar ATCC 17748]	gi|237863745|gb|EEP65035.1|	0	0	10.575	0.599627	Veillonella dispar	-6.36827	8.15648	9.59e-07	biofilm only
glycine hydroxymethyltransferase [Veillonella dispar ATCC 17748]	gi|237864340|gb|EEP65630.1|	0	0	10.575	0.599627	Veillonella dispar	-6.36827	8.15648	9.59e-07	biofilm only
50S ribosomal protein L4 [Veillonella dispar ATCC 17748]	gi|237865095|gb|EEP66385.1|	0.9972	1.41025	10.575	0.599627	Veillonella dispar	-3.15401	8.25196	6.63e-05	biofilm only
glutamine-fructose-6-phosphate transaminase (isomerizing) [Veillonella dispar ATCC 17748]	gi|237863499|gb|EEP64789.1|	0	0	10.5824	0.825335	Veillonella dispar	-6.36927	8.15721	9.59e-07	biofilm only
30S ribosomal protein S13 [Veillonella dispar ATCC 17748]	gi|237865119|gb|EEP66409.1|	0.494075	0.698728	10.5824	0.825335	Veillonella dispar	-4.01797	8.20528	1.1e-05	biofilm only
hypothetical protein HMPREF2085_02496, partial [Fusobacterium nucleatum 13_3C]	gi|576330283|gb|ETZ24941.1|	0	0	10.59	2.25001	Fusobacterium nucleatum	-6.37029	8.15797	9.59e-07	biofilm only
cell division protein FtsZ [Prevotella intermedia 17]	gi|387132309|ref|YP_006298281.1|	0	0	10.59	2.25001	Prevotella intermedia	-6.37029	8.15797	9.59e-07	biofilm only
methionine adenosyltransferase [Prevotella intermedia 17]	gi|387132616|ref|YP_006298588.1|	0.9972	1.41025	10.5981	3.67547	Prevotella intermedia	-3.15712	8.2541	6.63e-05	biofilm only
Hsp90 protein [Prevotella intermedia 17]	gi|387131818|ref|YP_006297791.1|	1.48225	2.09622	10.5981	3.67547	Prevotella intermedia	-2.63708	8.29828	0.000278246	overlap
dehydratase large subunit [Veillonella dispar ATCC 17748]	gi|237864952|gb|EEP66242.1|	1.49127	0.711526	11.075	1.30673	Veillonella dispar	-2.69172	8.34124	0.000157205	overlap
pseudouridylate synthase [Prevotella intermedia 17]	gi|387133019|ref|YP_006298991.1|	1.48225	2.09622	11.1131	5.81793	Prevotella intermedia	-2.70473	8.34377	0.000157205	overlap
Nickel-dependent hydrogenase [Veillonella dispar ATCC 17748]	gi|237864463|gb|EEP65753.1|	0.49861	0.705141	11.5671	3.43788	Veillonella dispar	-4.13422	8.29696	5.75e-06	biofilm only
ABC transporter, substrate-binding protein, family 3 [Veillonella dispar ATCC 17748]	gi|237863502|gb|EEP64792.1|	0	0	11.5825	0.58902	Veillonella dispar	-6.49804	8.25291	2.4e-07	biofilm only
alanine--tRNA ligase [Prevotella intermedia 17]	gi|387132980|ref|YP_006298952.1|	0	0	11.6055	3.68615	Prevotella intermedia	-6.50087	8.25504	2.4e-07	biofilm only
asparagine--tRNA ligase [Prevotella intermedia 17]	gi|387133018|ref|YP_006298990.1|	0.98815	1.39746	11.6282	7.9604	Prevotella intermedia	-3.30113	8.34559	1.95e-05	biofilm only
oligopeptide-binding protein AmiA [Streptococcus anginosus SK1138]	gi|400374370|gb|EJP27289.1|	0	0	12.0671	4.14499	Streptococcus anginosus	-6.55652	8.29708	2.4e-07	biofilm only
aspartate--tRNA ligase [Veillonella dispar ATCC 17748]	gi|237864443|gb|EEP65733.1|	1.49127	0.711526	12.0745	2.72024	Veillonella dispar	-2.815	8.42575	8.84e-05	overlap
phosphoribosylformylglycinamidine cyclo-ligase [Veillonella dispar ATCC 17748]	gi|237863563|gb|EEP64853.1|	0	0	12.082	1.29542	Veillonella dispar	-6.55829	8.29843	1.2e-07	biofilm only
valine--tRNA ligase [Veillonella dispar ATCC 17748]	gi|237864397|gb|EEP65687.1|	0	0	12.082	1.29542	Veillonella dispar	-6.55829	8.29843	1.2e-07	biofilm only
methionine--tRNA ligase [Veillonella dispar ATCC 17748]	gi|237863794|gb|EEP65084.1|	0	0	12.582	2.00253	Veillonella dispar	-6.61618	8.3426	1.2e-07	biofilm only
ABC transporter, substrate-binding protein, family 5 [Veillonella dispar ATCC 17748]	gi|237863283|gb|EEP64573.1|	0.49861	0.705141	12.582	2.00253	Veillonella dispar	-4.25427	8.38534	1.56e-06	biofilm only
ribosomal protein L20 [Veillonella dispar ATCC 17748]	gi|237864483|gb|EEP65773.1|	1.49585	2.11545	12.582	2.00253	Veillonella dispar	-2.86968	8.46721	4.95e-05	overlap
ribosomal protein L19 [Veillonella dispar ATCC 17748]	gi|237863952|gb|EEP65242.1|	0	0	12.598	0.847114	Veillonella dispar	-6.618	8.34399	6.01e-08	biofilm only
ribosomal protein S4 [Veillonella dispar ATCC 17748]	gi|237865137|gb|EEP66427.1|	0	0	13.0745	4.13445	Veillonella dispar	-6.67102	8.38482	6.01e-08	biofilm only
serine--tRNA ligase [Veillonella dispar ATCC 17748]	gi|237863698|gb|EEP64988.1|	0	0	13.082	2.70963	Veillonella dispar	-6.67184	8.38545	6.01e-08	biofilm only
IMP dehydrogenase [Prevotella intermedia 17]	gi|387132181|ref|YP_006298153.1|	1.48225	2.09622	13.113	2.98965	Prevotella intermedia	-2.94093	8.50792	1.53e-05	overlap
hypothetical protein VEIDISOL_01447 [Veillonella dispar ATCC 17748]	gi|237864277|gb|EEP65567.1|	0.49861	0.705141	13.5975	0.566393	Veillonella dispar	-4.36515	8.46866	4.2e-07	biofilm only
phosphoribosylaminoimidazolesuccinocarboxamide synthase [Veillonella dispar ATCC 17748]	gi|237863561|gb|EEP64851.1|	0	0	14.082	4.12385	Veillonella dispar	-6.7771	8.46753	1.5e-08	biofilm only
adenylosuccinate synthase [Veillonella dispar ATCC 17748]	gi|237864801|gb|EEP66091.1|	0	0	14.0895	2.69903	Veillonella dispar	-6.77787	8.46813	1.5e-08	biofilm only
cell division protein FtsZ [Veillonella dispar ATCC 17748]	gi|237864326|gb|EEP65616.1|	0.49861	0.705141	14.0895	2.69903	Veillonella dispar	-4.41595	8.50736	2.18e-07	biofilm only
aldehyde dehydrogenase (NAD) family protein [Veillonella dispar ATCC 17748]	gi|237865203|gb|EEP66493.1|	0.98815	1.39746	14.0975	1.2735	Veillonella dispar	-3.57616	8.54546	1.64e-06	biofilm only
malic enzyme, NAD binding domain protein [Veillonella dispar ATCC 17748]	gi|237863634|gb|EEP64924.1|	0	0	14.1125	1.57614	Veillonella dispar	-6.7802	8.46996	1.5e-08	biofilm only
citrate lyase, alpha subunit [Veillonella dispar ATCC 17748]	gi|237865187|gb|EEP66477.1|	0	0	14.1125	1.57614	Veillonella dispar	-6.7802	8.46996	1.5e-08	biofilm only
ribose-phosphate diphosphokinase [Veillonella dispar ATCC 17748]	gi|237863802|gb|EEP65092.1|	0.49861	0.705141	14.5895	3.40613	Veillonella dispar	-4.46581	8.54565	1.13e-07	biofilm only
heavy metal translocating P-type ATPase [Veillonella dispar ATCC 17748]	gi|237864276|gb|EEP65566.1|	0.49861	0.705141	14.605	0.555786	Veillonella dispar	-4.46733	8.54682	1.13e-07	biofilm only
putative selenium metabolism hydrolase [Veillonella dispar ATCC 17748]	gi|237864378|gb|EEP65668.1|	0	0	14.6125	0.869034	Veillonella dispar	-6.82998	8.50925	7.52e-09	biofilm only
hydrolyase, tartrate alpha subunit/fumarate domain protein, Fe-S type [Veillonella dispar ATCC 17748]	gi|237865057|gb|EEP66347.1|	0.49861	0.705141	15.105	1.26289	Veillonella dispar	-4.51548	8.58409	5.83e-08	biofilm only
hypothetical protein VEIDISOL_01979 [Veillonella dispar ATCC 17748]	gi|237863622|gb|EEP64912.1|	0	0	15.1125	0.161927	Veillonella dispar	-6.8781	8.54749	3.76e-09	biofilm only
thiamine pyrophosphate enzyme, N-terminal TPP binding domain protein [Veillonella dispar ATCC 17748]	gi|237863972|gb|EEP65262.1|	0	0	15.12	1.58675	Veillonella dispar	-6.87881	8.54806	3.76e-09	biofilm only
SecA cross-linking domain protein [Prevotella intermedia 17]	gi|387131807|ref|YP_006297780.1|	0.98815	1.39746	15.166	10.1356	Prevotella intermedia	-3.68065	8.62406	2.49e-07	biofilm only
ribosomal protein L14 [Veillonella dispar ATCC 17748]	gi|237865104|gb|EEP66394.1|	0.98815	1.39746	15.5895	4.82035	Veillonella dispar	-3.72003	8.65405	2.49e-07	biofilm only
argininosuccinate synthase [Veillonella dispar ATCC 17748]	gi|237865008|gb|EEP66298.1|	0	0	15.605	1.97	Veillonella dispar	-6.92398	8.58419	1.88e-09	biofilm only
succinate CoA transferase [Veillonella dispar ATCC 17748]	gi|237864400|gb|EEP65690.1|	0.49861	0.705141	15.6125	0.545179	Veillonella dispar	-4.56275	8.62097	3.01e-08	biofilm only
Rubrerythrin [Veillonella dispar ATCC 17748]	gi|237863518|gb|EEP64808.1|	0	0	15.62	0.879641	Veillonella dispar	-6.92535	8.5853	1.88e-09	biofilm only
DNA-directed RNA polymerase subunit beta [Fusobacterium nucleatum subsp. vincentii 3_1_36A2]	gi|256717982|gb|EEU31539.1|	0	0	15.998	22.6246	Fusobacterium nucleatum	-6.95955	8.61282	9.42e-10	biofilm only
iron(III) transport system substrate-binding protein [Fusobacterium nucleatum CTI-7]	gi|551180930|gb|ERT44930.1|	0	0	15.998	22.6246	Fusobacterium nucleatum	-6.95955	8.61282	9.42e-10	biofilm only
hypothetical protein FN2119 [Fusobacterium nucleatum subsp. nucleatum ATCC 25586]	gi|19705409|ref|NP_602904.1|	0	0	16.12	0.172534	Fusobacterium nucleatum	-6.97044	8.6216	9.42e-10	biofilm only
OmpA family protein [Veillonella dispar ATCC 17748]	gi|237863647|gb|EEP64937.1|	0.49861	0.705141	16.12	0.172534	Veillonella dispar	-4.60853	8.65692	1.55e-08	biofilm only
2,3-bisphosphoglycerate-independent phosphoglycerate mutase [Veillonella dispar ATCC 17748]	gi|237864346|gb|EEP65636.1|	0	0	16.5975	4.80903	Veillonella dispar	-7.01222	8.65544	4.71e-10	biofilm only
ribosomal protein L10 [Veillonella dispar ATCC 17748]	gi|237865081|gb|EEP66371.1|	0	0	16.6125	1.95939	Veillonella dispar	-7.01352	8.65649	4.71e-10	biofilm only
TonB-dependent receptor [Prevotella intermedia 17]	gi|387131624|ref|YP_006297597.1|	0	0	16.6275	0.890247	Prevotella intermedia	-7.01481	8.65754	4.71e-10	biofilm only
glutamate--ammonia ligase, catalytic domain protein [Veillonella dispar ATCC 17748]	gi|237864035|gb|EEP65325.1|	0	0	17.105	4.09132	Veillonella dispar	-7.05534	8.69055	2.36e-10	biofilm only
amidohydrolase [Fusobacterium nucleatum subsp. nucleatum ATCC 23726]	gi|296154474|gb|EFG95266.1|	0.49861	0.705141	17.12	1.24168	Fusobacterium nucleatum	-4.69469	8.72524	4.13e-09	biofilm only
succinate dehydrogenase and fumarate reductase iron-sulfur protein [Veillonella dispar ATCC 17748]	gi|237864844|gb|EEP66134.1|	0.49861	0.705141	17.135	1.60796	Veillonella dispar	-4.69595	8.72625	4.13e-09	biofilm only
2-oxoacid:acceptor oxidoreductase, alpha subunit [Veillonella dispar ATCC 17748]	gi|237865127|gb|EEP66417.1|	0	0	18.12	2.65589	Veillonella dispar	-7.1379	8.75832	5.91e-11	biofilm only
Glu/Leu/Phe/Val dehydrogenase, dimerization domain protein [Veillonella dispar ATCC 17748]	gi|237865035|gb|EEP66325.1|	0	0	18.135	0.193747	Veillonella dispar	-7.13909	8.75929	5.91e-11	biofilm only
ribosomal protein L1 [Veillonella dispar ATCC 17748]	gi|237865080|gb|EEP66370.1|	0	0	18.135	0.193747	Veillonella dispar	-7.13909	8.75929	5.91e-11	biofilm only
DNA-directed RNA polymerase, alpha subunit [Veillonella dispar ATCC 17748]	gi|237865121|gb|EEP66411.1|	0.9972	1.41025	18.1425	1.61857	Veillonella dispar	-3.92542	8.82334	1.04e-08	biofilm only
Phosphoribosylformylglycinamidine synthase [Veillonella dispar DORA_11]	gi|566236529|gb|ETI98262.1|	0.49861	0.705141	18.589	9.06228	Veillonella dispar	-4.81259	8.82008	5.61e-10	biofilm only
putative aspartate ammonia-lyase [Veillonella dispar ATCC 17748]	gi|237865084|gb|EEP66374.1|	0	0	18.6045	6.21193	Veillonella dispar	-7.1757	8.78957	2.96e-11	biofilm only
peroxiredoxin [Veillonella dispar ATCC 17748]	gi|237864992|gb|EEP66282.1|	0	0	18.6275	1.93818	Veillonella dispar	-7.17747	8.79104	2.96e-11	biofilm only
ribosomal protein S3 [Veillonella dispar ATCC 17748]	gi|237865100|gb|EEP66390.1|	1.49585	2.11545	18.6425	0.911461	Veillonella dispar	-3.43213	8.8843	3.66e-08	overlap
ribosomal protein S7 [Veillonella dispar ATCC 17748]	gi|237865090|gb|EEP66380.1|	1.49585	2.11545	19.1425	0.204354	Veillonella dispar	-3.47006	8.91387	1.97e-08	overlap
adenylosuccinate lyase [Veillonella dispar ATCC 17748]	gi|237864799|gb|EEP66089.1|	0	0	19.612	6.20133	Veillonella dispar	-7.25127	8.85248	7.41e-12	biofilm only
GMP synthase (glutamine-hydrolyzing) domain protein [Veillonella dispar ATCC 17748]	gi|237863394|gb|EEP64684.1|	0	0	20.1195	5.48361	Veillonella dispar	-7.28789	8.88316	3.71e-12	biofilm only
methionine adenosyltransferase [Veillonella dispar ATCC 17748]	gi|237864079|gb|EEP65369.1|	0	0	20.1425	1.20986	Veillonella dispar	-7.28953	8.88453	3.71e-12	biofilm only
hmuY protein [Porphyromonas gingivalis TDC60]	gi|334146551|ref|YP_004509478.1|	0.9972	1.41025	20.6345	3.34108	Porphyromonas gingivalis	-4.10987	8.97089	4.18e-10	biofilm only
pyruvate, water dikinase [Veillonella dispar ATCC 17748]	gi|237863818|gb|EEP65108.1|	0.49861	0.705141	22.1575	1.18723	Veillonella dispar	-5.06434	9.02742	5.23e-12	biofilm only
ketol-acid reductoisomerase [Veillonella dispar ATCC 17748]	gi|237865153|gb|EEP66443.1|	0.49861	0.705141	23.188	3.09713	Veillonella dispar	-5.12955	9.08214	1.37e-12	biofilm only
translation elongation factor Ts [Veillonella dispar ATCC 17748]	gi|237864067|gb|EEP65357.1|	0.49861	0.705141	23.6495	4.73408	Veillonella dispar	-5.15782	9.10599	6.99e-13	biofilm only
trigger factor [Veillonella dispar ATCC 17748]	gi|237864390|gb|EEP65680.1|	1.49585	2.11545	23.6575	3.30855	Veillonella dispar	-3.77372	9.15662	7.14e-11	overlap
putative fumarate hydratase, class II [Veillonella dispar ATCC 17748]	gi|237864888|gb|EEP66178.1|	0	0	24.1875	1.68362	Veillonella dispar	-7.55201	9.10801	1.46e-14	biofilm only
succinate dehydrogenase or fumarate reductase, flavoprotein subunit [Veillonella dispar ATCC 17748]	gi|237864843|gb|EEP66133.1|	0.49861	0.705141	24.6725	1.87313	Veillonella dispar	-5.21859	9.15749	1.83e-13	biofilm only
pyruvate carboxylase [Veillonella dispar ATCC 17748]	gi|237864169|gb|EEP65459.1|	0	0	25.165	4.00505	Veillonella dispar	-7.60887	9.15718	3.66e-15	biofilm only
threonine--tRNA ligase [Veillonella dispar ATCC 17748]	gi|237864478|gb|EEP65768.1|	0	0	25.1725	2.58023	Veillonella dispar	-7.60929	9.15756	3.66e-15	biofilm only
ABC transporter, substrate-binding protein [Veillonella dispar ATCC 17748]	gi|237863403|gb|EEP64693.1|	1.49127	0.711526	25.68	1.86252	Veillonella dispar	-3.89554	9.25317	5.67e-12	overlap
DNA-directed RNA polymerase subunit beta [Veillonella dispar DORA_11]	gi|566242927|gb|ETJ02240.1|	0	0	25.6875	0.437699	Veillonella dispar	-7.63837	9.1828	1.83e-15	biofilm only
phosphoribosylaminoimidazolecarboxamide formyltransferase/IMP cyclohydrolase [Veillonella dispar ATCC 17748]	gi|237863565|gb|EEP64855.1|	0	0	26.18	2.56963	Veillonella dispar	-7.66563	9.20654	9.17e-16	biofilm only
phosphoribosylformylglycinamidine synthase [Veillonella dispar ATCC 17748]	gi|237863555|gb|EEP64845.1|	0	0	26.619	14.6753	Veillonella dispar	-7.68949	9.22736	4.59e-16	biofilm only
phosphate acetyltransferase [Veillonella dispar ATCC 17748]	gi|237864834|gb|EEP66124.1|	0.9972	1.41025	26.718	3.84808	Veillonella dispar	-4.48058	9.27812	1.7e-13	biofilm only
putative methylmalonyl-CoA mutase, small subunit [Veillonella dispar ATCC 17748]	gi|237864790|gb|EEP66080.1|	0	0	27.218	3.14097	Veillonella dispar	-7.72146	9.25532	2.3e-16	biofilm only
ATPase family associated with various cellular activities (AAA) [Veillonella dispar ATCC 17748]	gi|237863859|gb|EEP65149.1|	0	0	27.672	6.11506	Veillonella dispar	-7.7452	9.27615	1.15e-16	biofilm only
4-hydroxy-3-methylbut-2-enyl diphosphate reductase [Veillonella dispar ATCC 17748]	gi|237864093|gb|EEP65383.1|	0	0	27.672	6.11506	Veillonella dispar	-7.7452	9.27615	1.15e-16	biofilm only
ABC transporter, substrate-binding protein, family 5 [Veillonella dispar ATCC 17748]	gi|237865013|gb|EEP66303.1|	0.9972	1.41025	28.6945	3.25481	Veillonella dispar	-4.58305	9.36533	1.23e-14	biofilm only
acetate kinase [Veillonella dispar ATCC 17748]	gi|237864419|gb|EEP65709.1|	0.49861	0.705141	29.7095	1.81939	Veillonella dispar	-5.48533	9.38728	2.17e-16	biofilm only
TonB-dependent receptor [Fusobacterium nucleatum subsp. nucleatum ATCC 23726]	gi|296154288|gb|EFG95089.1|	0	0	30.263	7.44725	Fusobacterium nucleatum	-7.87377	9.38959	3.62e-18	biofilm only
chaperone protein DnaK [Veillonella dispar ATCC 17748]	gi|237864043|gb|EEP65333.1|	0	0	30.7175	1.80807	Veillonella dispar	-7.89517	9.4086	1.81e-18	biofilm only
DNA-directed RNA polymerase, beta subunit [Veillonella dispar ATCC 17748]	gi|237865086|gb|EEP66376.1|	0.98815	1.39746	31.7325	0.372645	Veillonella dispar	-4.73936	9.48952	2.36e-16	biofilm only
TonB-dependent receptor plug domain protein [Prevotella intermedia 17]	gi|387132138|ref|YP_006298110.1|	0.9972	1.41025	31.763	5.32593	Prevotella intermedia	-4.72901	9.49108	2.36e-16	biofilm only
methylmalonyl-CoA mutase [Veillonella dispar ATCC 17748]	gi|237864791|gb|EEP66081.1|	0.494075	0.698728	33.725	4.62589	Veillonella dispar	-5.67809	9.54722	9.71e-19	biofilm only
CobN/magnesium chelatase domain protein [Prevotella intermedia 17]	gi|387131626|ref|YP_006297599.1|	1.49127	0.711526	35.793	5.36977	Prevotella intermedia	-4.37253	9.65852	1.36e-16	overlap
phosphoglycerate kinase [Veillonella dispar ATCC 17748]	gi|237864344|gb|EEP65634.1|	1.49585	2.11545	43.3	3.81131	Veillonella dispar	-4.64222	9.89966	1.71e-20	overlap
zinc protease [Porphyromonas gingivalis ATCC 33277]	gi|188994167|ref|YP_001928419.1|	1.9763	2.79491	6.0145	5.63465	Porphyromonas gingivalis	-1.44535	7.87492	0.0768714	overlap
recombinase A [Porphyromonas gingivalis ATCC 33277]	gi|188994921|ref|YP_001929173.1|	1.9763	2.79491	3.52245	0.674651	Porphyromonas gingivalis	-0.694856	7.53881	0.548885	overlap
30S ribosomal protein S2 [Porphyromonas gingivalis ATCC 33277]	gi|188995452|ref|YP_001929704.1|	1.9763	2.79491	6.0374	1.36019	Porphyromonas gingivalis	-1.45072	7.87768	0.0768714	overlap
50S ribosomal protein L17 [Porphyromonas gingivalis ATCC 33277]	gi|188995704|ref|YP_001929956.1|	1.9763	2.79491	4.0224	1.38169	Porphyromonas gingivalis	-0.879956	7.61282	0.387768	overlap
heat shock protein 90 [Porphyromonas gingivalis TDC60]	gi|334145851|ref|YP_004508778.1|	1.9763	2.79491	7.0373	2.77426	Porphyromonas gingivalis	-1.6675	7.99302	0.0309208	overlap
3-hydroxyacyl-CoA dehydrogenase [Porphyromonas gingivalis W83]	gi|34540816|ref|NP_905295.1|	1.9763	2.79491	2.4997	3.53511	Porphyromonas gingivalis	-0.220822	7.37446	1	overlap
hypothetical protein PG1280 [Porphyromonas gingivalis W83]	gi|34540982|ref|NP_905461.1|	1.9763	2.79491	5.52225	3.50279	Porphyromonas gingivalis	-1.32487	7.81445	0.118538	overlap
fumarate hydratase class I, anaerobic [Porphyromonas gingivalis W83]	gi|34541093|ref|NP_905572.1|	1.9763	2.79491	1.49985	2.12111	Porphyromonas gingivalis	0.469478	7.19338	1	overlap
electron transfer flavoprotein domain protein [Prevotella intermedia 17]	gi|387133043|ref|YP_006299015.1|	1.9763	2.79491	7.06015	1.50027	Prevotella intermedia	-1.6721	7.99555	0.0309208	overlap
glutamine-fructose-6-phosphate transaminase [Prevotella intermedia 17]	gi|387133245|ref|YP_006299217.1|	1.9763	2.79491	10.59	2.25001	Prevotella intermedia	-2.24834	8.34124	0.000913708	overlap
dihydrodipicolinate synthase [Prevotella intermedia 17]	gi|387133248|ref|YP_006299220.1|	1.9763	2.79491	4.5452	2.18567	Prevotella intermedia	-1.05106	7.68634	0.266925	overlap
asparagine--tRNA ligase [Streptococcus anginosus SK1138]	gi|400371777|gb|EJP24726.1|	1.9763	2.79491	1.00749	0.0107622	Streptococcus anginosus	0.988523	7.09509	0.687524	overlap
50S ribosomal protein L6 [Streptococcus anginosus C1051]	gi|538371075|ref|YP_008510087.1|	1.9763	2.79491	2.99965	4.24215	Streptococcus anginosus	-0.471962	7.45714	0.753937	overlap
dihydrolipoamide acyltransferase [Fusobacterium nucleatum subsp. nucleatum ATCC 25586]	gi|19704224|ref|NP_603786.1|	1.9763	2.79491	0.9999	1.41407	Fusobacterium nucleatum	0.998187	7.09352	0.687524	tissue + biofilm only
Na+/H+ antiporter NhaC [Fusobacterium nucleatum subsp. nucleatum ATCC 25586]	gi|19704752|ref|NP_604314.1|	1.98086	1.39108	2.02264	1.4464	Fusobacterium nucleatum	0.0711529	7.29171	1	overlap
hypothetical protein FN1613 [Fusobacterium nucleatum subsp. nucleatum ATCC 25586]	gi|19704934|ref|NP_602429.1|	1.98086	1.39108	3.01485	1.39251	Fusobacterium nucleatum	-0.475818	7.46032	0.753937	overlap
ribose 5-phosphate isomerase [Fusobacterium nucleatum subsp. nucleatum ATCC 25586]	gi|19705179|ref|NP_602674.1|	1.98086	1.39108	2.5226	0.739351	Fusobacterium nucleatum	-0.2302	7.37913	1	overlap
beta-ketoacyl-acyl carrier protein reductase [Porphyromonas gingivalis ATCC 33277]	gi|188995239|ref|YP_001929491.1|	1.98086	1.39108	1.50745	0.696288	Porphyromonas gingivalis	0.4659	7.19572	1	overlap
dihydroorotate dehydrogenase 2 [Porphyromonas gingivalis ATCC 33277]	gi|188995862|ref|YP_001930114.1|	1.98086	1.39108	2.4997	3.53511	Porphyromonas gingivalis	-0.217685	7.37524	1	overlap
bifunctional UDP-3-O-[3-hydroxymyristoyl] N-acetylglucosamine deacetylase/(3R)-hydroxymyristoyl-ACP dehydratase [Porphyromonas gingivalis ATCC 33277]	gi|188995882|ref|YP_001930134.1|	1.98086	1.39108	2.5226	0.739351	Porphyromonas gingivalis	-0.2302	7.37913	1	overlap
hypothetical protein PG1492 [Porphyromonas gingivalis W83]	gi|34541159|ref|NP_905638.1|	1.98086	1.39108	2.0074	1.40332	Porphyromonas gingivalis	0.0814076	7.28896	1	overlap
signal recognition particle protein [Porphyromonas gingivalis W4087]	gi|543981957|gb|ERJ85606.1|	1.98086	1.39108	4.52995	0.663903	Porphyromonas gingivalis	-1.0432	7.68488	0.266925	overlap
50S ribosomal protein L21 [Prevotella intermedia 17]	gi|387131713|ref|YP_006297686.1|	1.98086	1.39108	5.0299	1.37094	Prevotella intermedia	-1.19025	7.75192	0.179642	overlap
polyribonucleotide nucleotidyltransferase [Prevotella intermedia 17]	gi|387132441|ref|YP_006298413.1|	1.98086	1.39108	13.1204	4.41461	Prevotella intermedia	-2.55094	8.54665	5.98e-05	overlap
AMP-binding protein [Prevotella intermedia 17]	gi|387132591|ref|YP_006298563.1|	1.98086	1.39108	5.0375	0.0538815	Prevotella intermedia	-1.19237	7.75291	0.179642	overlap
glutamate--tRNA ligase [Prevotella intermedia 17]	gi|387132872|ref|YP_006298844.1|	1.98086	1.39108	5.0375	0.0538815	Prevotella intermedia	-1.19237	7.75291	0.179642	overlap
50S ribosomal protein L16 [Prevotella intermedia 17]	gi|387132919|ref|YP_006298891.1|	1.98086	1.39108	6.045	0.0646296	Prevotella intermedia	-1.44936	7.87914	0.0768714	overlap
Ser/Thr phosphatase family protein [Prevotella intermedia 17]	gi|387132966|ref|YP_006298938.1|	1.98086	1.39108	2.015	0.021496	Prevotella intermedia	0.0762846	7.29034	1	overlap
carbamoyl-phosphate synthase large subunit [Prevotella intermedia 17]	gi|387133242|ref|YP_006299214.1|	1.98086	1.39108	5.56035	3.62131	Prevotella intermedia	-1.33144	7.8198	0.118538	overlap
diphosphate--fructose-6-phosphate 1-phosphotransferase [Prevotella intermedia 17]	gi|387133301|ref|YP_006299273.1|	1.98086	1.39108	9.0826	2.94637	Prevotella intermedia	-2.02657	8.20405	0.00435377	overlap
putative glycine dehydrogenase subunit 2 [Prevotella intermedia 17]	gi|387133339|ref|YP_006299311.1|	1.98086	1.39108	9.575	0.814587	Prevotella intermedia	-2.10169	8.25045	0.00260654	overlap
TPP-dependent acetoin dehydrogenase complex, E3 component, dihydrolipoyl dehydrogenase family protein [Prevotella intermedia 17]	gi|387133340|ref|YP_006299312.1|	1.98086	1.39108	5.0451	1.4787	Prevotella intermedia	-1.19449	7.75391	0.179642	overlap
purine nucleoside phosphorylase 1 [Prevotella intermedia 17]	gi|387133674|ref|YP_006299646.1|	1.98086	1.39108	5.0451	1.4787	Prevotella intermedia	-1.19449	7.75391	0.179642	overlap
anaerobic class I fumarate hydratase [Prevotella intermedia 17]	gi|387133749|ref|YP_006299721.1|	1.98086	1.39108	1.51504	0.728546	Prevotella intermedia	0.459225	7.19719	1	overlap
ferritin-like protein [Streptococcus anginosus F0211]	gi|315188932|gb|EFU22636.1|	1.98086	1.39108	2.015	0.021496	Streptococcus anginosus	0.0762846	7.29034	1	overlap
hypothetical protein HMPREF0813_00271 [Streptococcus anginosus F0211]	gi|315189334|gb|EFU23029.1|	1.98086	1.39108	4.52235	2.08872	Streptococcus anginosus	-1.04085	7.68383	0.266925	overlap
formate C-acetyltransferase [Veillonella dispar ATCC 17748]	gi|237863457|gb|EEP64747.1|	1.98086	1.39108	41.785	4.53963	Veillonella dispar	-4.2124	9.86889	1.03e-18	overlap
TetR family transcriptional regulator [Actinomyces oris]	gi|498299184|ref|WP_010613340.1|	1.98086	1.39108	0	0	Actinomyces oris	4.12509	6.87144	0.125019	tissue + biofilm only
NusG antitermination factor [Actinomyces oris]	gi|498300358|ref|WP_010614514.1|	1.98086	1.39108	0	0	Actinomyces oris	4.12509	6.87144	0.125019	tissue + biofilm only
fucose isomerase [Actinomyces oris]	gi|498300785|ref|WP_010614941.1|	1.98086	1.39108	0	0	Actinomyces oris	4.12509	6.87144	0.125019	tissue + biofilm only
malic enzyme, NAD binding domain protein [Campylobacter rectus RM3267]	gi|222878024|gb|EEF13137.1|	1.98086	1.39108	0.50755	0.717784	Campylobacter rectus	1.82732	6.98895	0.375031	tissue + biofilm only
aspartate--ammonia ligase [Streptococcus oralis ATCC 35037]	gi|291316191|gb|EFE56627.1|	1.98086	1.39108	0.49994	0.707022	Streptococcus oralis	1.84466	6.98726	0.375031	tissue + biofilm only
TIM-barrel protein, nifR3 family [Streptococcus oralis ATCC 49296]	gi|315315605|gb|EFU63643.1|	1.98086	1.39108	0	0	Streptococcus oralis	4.12509	6.87144	0.125019	tissue + biofilm only
type VII secretion protein EsaA [Streptococcus oralis ATCC 49296]	gi|315316012|gb|EFU64045.1|	1.98086	1.39108	0	0	Streptococcus oralis	4.12509	6.87144	0.125019	tissue + biofilm only
putative diaminopimelate decarboxylase [Streptococcus oralis ATCC 49296]	gi|315316051|gb|EFU64084.1|	1.98086	1.39108	0	0	Streptococcus oralis	4.12509	6.87144	0.125019	tissue + biofilm only
DNA-directed RNA polymerase subunit alpha [Treponema denticola F0402]	gi|325473246|gb|EGC76441.1|	1.98086	1.39108	0	0	Treponema denticola	4.12509	6.87144	0.125019	tissue + biofilm only
M18 family aminopeptidase [Treponema denticola F0402]	gi|325474696|gb|EGC77882.1|	1.98086	1.39108	0	0	Treponema denticola	4.12509	6.87144	0.125019	tissue + biofilm only
50S ribosomal protein L7/L12 [Treponema denticola F0402]	gi|325474852|gb|EGC78038.1|	1.98086	1.39108	0	0	Treponema denticola	4.12509	6.87144	0.125019	tissue + biofilm only
ribosomal protein S9 [Campylobacter rectus RM3267]	gi|222879719|gb|EEF14809.1|	1.98535	0.0127986	2.0074	1.40332	Campylobacter rectus	0.0844898	7.28978	1	overlap
nucleoside diphosphate kinase [Campylobacter rectus RM3267]	gi|222880122|gb|EEF15210.1|	1.98535	0.0127986	1.00749	0.0107622	Campylobacter rectus	0.994742	7.09696	0.687524	overlap
cold shock protein [Fusobacterium nucleatum subsp. nucleatum ATCC 25586]	gi|19703863|ref|NP_603425.1|	1.98535	0.0127986	1.50745	0.696288	Fusobacterium nucleatum	0.468982	7.19659	1	overlap
two-component response regulator CzcR [Fusobacterium nucleatum subsp. nucleatum ATCC 25586]	gi|19703920|ref|NP_603482.1|	1.98535	0.0127986	1.00749	0.0107622	Fusobacterium nucleatum	0.994742	7.09696	0.687524	overlap
N-acyl-L-amino acid amidohydrolase [Fusobacterium nucleatum subsp. nucleatum ATCC 25586]	gi|19703925|ref|NP_603487.1|	1.98535	0.0127986	5.54505	0.771666	Fusobacterium nucleatum	-1.32447	7.81845	0.118538	overlap
lipid-A-disaccharide synthase [Fusobacterium nucleatum subsp. nucleatum ATCC 25586]	gi|19703932|ref|NP_603494.1|	1.98535	0.0127986	3.5301	0.750099	Fusobacterium nucleatum	-0.691657	7.54135	0.548885	overlap
phosphopantothenate--cysteine ligase [Fusobacterium nucleatum subsp. nucleatum ATCC 25586]	gi|19704046|ref|NP_603608.1|	1.98535	0.0127986	1.00749	0.0107622	Fusobacterium nucleatum	0.994742	7.09696	0.687524	overlap
amino acid ABC transporter permease [Fusobacterium nucleatum subsp. nucleatum ATCC 25586]	gi|19704137|ref|NP_603699.1|	1.98535	0.0127986	1.50745	0.696288	Fusobacterium nucleatum	0.468982	7.19659	1	overlap
precorrin-4 C11-methyltransferase [Fusobacterium nucleatum subsp. nucleatum ATCC 25586]	gi|19704292|ref|NP_603854.1|	1.98535	0.0127986	2.51495	0.68554	Fusobacterium nucleatum	-0.222949	7.3786	1	overlap
precorrin-2 C20-methyltransferase [Fusobacterium nucleatum subsp. nucleatum ATCC 25586]	gi|19704294|ref|NP_603856.1|	1.98535	0.0127986	3.03015	1.45713	Fusobacterium nucleatum	-0.479741	7.46349	0.753937	overlap
ADP-heptose:LPS heptosyltransferase II [Fusobacterium nucleatum subsp. nucleatum ATCC 25586]	gi|19704327|ref|NP_603889.1|	1.98535	0.0127986	1.00749	0.0107622	Fusobacterium nucleatum	0.994742	7.09696	0.687524	overlap
acetyltransferase [Fusobacterium nucleatum subsp. nucleatum ATCC 25586]	gi|19704376|ref|NP_603938.1|	1.98535	0.0127986	2.015	0.021496	Fusobacterium nucleatum	0.0793668	7.29115	1	overlap
cytoplasmic protein [Fusobacterium nucleatum subsp. nucleatum ATCC 25586]	gi|19704469|ref|NP_604031.1|	1.98535	0.0127986	1.00749	0.0107622	Fusobacterium nucleatum	0.994742	7.09696	0.687524	overlap
hypothetical protein FN1191 [Fusobacterium nucleatum subsp. nucleatum ATCC 25586]	gi|19704526|ref|NP_604088.1|	1.98535	0.0127986	6.045	0.0646296	Fusobacterium nucleatum	-1.44628	7.87968	0.0768714	overlap
NAD synthetase [Fusobacterium nucleatum subsp. nucleatum ATCC 25586]	gi|19704537|ref|NP_604099.1|	1.98535	0.0127986	2.51495	0.68554	Fusobacterium nucleatum	-0.222949	7.3786	1	overlap
ankyrin repeat-containing protein [Fusobacterium nucleatum subsp. nucleatum ATCC 25586]	gi|19704570|ref|NP_604132.1|	1.98535	0.0127986	2.015	0.021496	Fusobacterium nucleatum	0.0793668	7.29115	1	overlap
LacI family transcriptional regulator [Fusobacterium nucleatum subsp. nucleatum ATCC 25586]	gi|19704803|ref|NP_604365.1|	1.98535	0.0127986	2.02264	1.4464	Fusobacterium nucleatum	0.0742351	7.29252	1	overlap
hypothetical protein FN1486 [Fusobacterium nucleatum subsp. nucleatum ATCC 25586]	gi|19704818|ref|NP_604380.1|	1.98535	0.0127986	1.0151	1.43557	Fusobacterium nucleatum	0.985118	7.09853	0.687524	overlap
hypothetical protein FN1663 [Fusobacterium nucleatum subsp. nucleatum ATCC 25586]	gi|19704984|ref|NP_602479.1|	1.98535	0.0127986	2.015	0.021496	Fusobacterium nucleatum	0.0793668	7.29115	1	overlap
sodium/glutamate symport carrier protein [Fusobacterium nucleatum subsp. nucleatum ATCC 25586]	gi|19705106|ref|NP_602601.1|	1.98535	0.0127986	1.00749	0.0107622	Fusobacterium nucleatum	0.994742	7.09696	0.687524	overlap
anti-sigma F factor antagonist [Fusobacterium nucleatum subsp. nucleatum ATCC 25586]	gi|19705219|ref|NP_602714.1|	1.98535	0.0127986	2.0074	1.40332	Fusobacterium nucleatum	0.0844898	7.28978	1	overlap
hypothetical protein FN2034 [Fusobacterium nucleatum subsp. nucleatum ATCC 25586]	gi|19705325|ref|NP_602820.1|	1.98535	0.0127986	2.51495	0.68554	Fusobacterium nucleatum	-0.222949	7.3786	1	overlap
hypothetical protein HMPREF0946_00717 [Fusobacterium nucleatum subsp. vincentii 3_1_36A2]	gi|256719089|gb|EEU32644.1|	1.98535	0.0127986	1.49985	2.12111	Fusobacterium nucleatum	0.475697	7.19512	1	overlap
hypothetical protein HMPREF0397_1599 [Fusobacterium nucleatum subsp. nucleatum ATCC 23726]	gi|296154016|gb|EFG94823.1|	1.98535	0.0127986	1.51504	0.728546	Fusobacterium nucleatum	0.462308	7.19805	1	overlap
putative permease [Fusobacterium nucleatum subsp. nucleatum ATCC 23726]	gi|296155433|gb|EFG96203.1|	1.98535	0.0127986	2.5226	0.739351	Fusobacterium nucleatum	-0.227118	7.37989	1	overlap
cytoplasmic protein [Fusobacterium nucleatum subsp. fusiforme ATCC 51190]	gi|395488421|gb|EJG09285.1|	1.98535	0.0127986	2.015	0.021496	Fusobacterium nucleatum	0.0793668	7.29115	1	overlap
hypothetical protein FN1264 [Fusobacterium nucleatum subsp. nucleatum ATCC 25586]	gi|545721684|ref|NP_604161.2|	1.98535	0.0127986	4.03	0.0431335	Fusobacterium nucleatum	-0.876377	7.61522	0.387768	overlap
CobN/magnesium chelatase [Porphyromonas gingivalis W83]	gi|34541211|ref|NP_905690.1|	1.98535	0.0127986	22.1195	8.31204	Porphyromonas gingivalis	-3.29561	9.10378	2.83e-09	overlap
hypothetical protein PIN17_0069 [Prevotella intermedia 17]	gi|387131683|ref|YP_006297656.1|	1.98535	0.0127986	3.52245	0.674651	Prevotella intermedia	-0.688637	7.54019	0.548885	overlap
ATP-dependent metallopeptidase HflB [Prevotella intermedia 17]	gi|387132140|ref|YP_006298112.1|	1.98535	0.0127986	2.53019	2.16419	Prevotella intermedia	-0.231242	7.38118	1	overlap
pullulanase [Prevotella intermedia 17]	gi|387132219|ref|YP_006298191.1|	1.98535	0.0127986	1.49985	2.12111	Prevotella intermedia	0.475697	7.19512	1	overlap
alpha-glucan phosphorylase [Prevotella intermedia 17]	gi|387132351|ref|YP_006298323.1|	1.98535	0.0127986	14.6125	0.869034	Prevotella intermedia	-2.70181	8.65547	1.94e-05	overlap
outer membrane protein, OmpH-like protein [Prevotella intermedia 17]	gi|387132644|ref|YP_006298616.1|	1.98535	0.0127986	2.5226	0.739351	Prevotella intermedia	-0.227118	7.37989	1	overlap
30S ribosomal protein S11 [Prevotella intermedia 17]	gi|387132936|ref|YP_006298908.1|	1.98535	0.0127986	1.00749	0.0107622	Prevotella intermedia	0.994742	7.09696	0.687524	overlap
flavin reductase [Streptococcus anginosus F0211]	gi|315187864|gb|EFU21600.1|	1.98535	0.0127986	1.49985	2.12111	Streptococcus anginosus	0.475697	7.19512	1	overlap
aminopeptidase C [Streptococcus anginosus T5]	gi|540784017|dbj|GAD46294.1|	1.98535	0.0127986	1.49985	2.12111	Streptococcus anginosus	0.475697	7.19512	1	overlap
ribosomal protein L33 [Streptococcus oralis ATCC 35037]	gi|291316901|gb|EFE57333.1|	1.98535	0.0127986	3.02255	0.0323148	Streptococcus oralis	-0.476266	7.46227	0.753937	overlap
hypothetical protein HMPREF8578_0539 [Streptococcus oralis ATCC 49296]	gi|315315638|gb|EFU63676.1|	1.98535	0.0127986	1.50745	0.696288	Streptococcus oralis	0.468982	7.19659	1	overlap
phosphoribosylaminoimidazole carboxylase, catalytic subunit [Streptococcus oralis ATCC 49296]	gi|315315777|gb|EFU63813.1|	1.98535	0.0127986	3.02255	0.0323148	Streptococcus oralis	-0.476266	7.46227	0.753937	overlap
hypothetical protein HMPREF8578_0128 [Streptococcus oralis ATCC 49296]	gi|315316007|gb|EFU64040.1|	1.98535	0.0127986	1.51504	0.728546	Streptococcus oralis	0.462308	7.19805	1	overlap
ABC transporter substrate binding protein [Veillonella dispar ATCC 17748]	gi|237864156|gb|EEP65446.1|	1.98535	0.0127986	8.06005	0.0861963	Veillonella dispar	-1.85374	8.10309	0.0118384	overlap
outer membrane autotransporter barrel domain protein [Veillonella dispar ATCC 17748]	gi|237864556|gb|EEP65846.1|	1.98535	0.0127986	7.06015	1.50027	Veillonella dispar	-1.66588	7.99655	0.0309208	overlap
ribosomal protein S9 [Veillonella dispar ATCC 17748]	gi|237865141|gb|EEP66431.1|	1.98535	0.0127986	8.04475	2.76344	Veillonella dispar	-1.85104	8.10152	0.0118384	overlap
MULTISPECIES: 30S ribosomal protein S8 [Actinomyces]	gi|489885855|ref|WP_003789305.1|	1.98535	0.0127986	0	0	Actinomyces oris	4.12817	6.87252	0.125019	tissue + biofilm only
MULTISPECIES: 50S ribosomal protein L13 [Actinomyces]	gi|489885896|ref|WP_003789346.1|	1.98535	0.0127986	0	0	Actinomyces oris	4.12817	6.87252	0.125019	tissue + biofilm only
nuclease [Actinomyces oris]	gi|498299144|ref|WP_010613300.1|	1.98535	0.0127986	0	0	Actinomyces oris	4.12817	6.87252	0.125019	tissue + biofilm only
30S ribosomal protein S3 [Aggregatibacter actinomycetemcomitans D11S-1]	gi|261866789|ref|YP_003254711.1|	1.98535	0.0127986	0.49994	0.707022	Aggregatibacter actinomycetemcomitans	1.84774	6.98826	0.375031	tissue + biofilm only
outer membrane protein 18/16 [Aggregatibacter actinomycetemcomitans D11S-1]	gi|261866907|ref|YP_003254829.1|	1.98535	0.0127986	0	0	Aggregatibacter actinomycetemcomitans	4.12817	6.87252	0.125019	tissue + biofilm only
methionine adenosyltransferase [Campylobacter rectus RM3267]	gi|222878313|gb|EEF13420.1|	1.98535	0.0127986	0.50755	0.717784	Campylobacter rectus	1.83041	6.98995	0.375031	tissue + biofilm only
outer membrane protein assembly complex, YaeT protein [Campylobacter rectus RM3267]	gi|222880048|gb|EEF15136.1|	1.98535	0.0127986	0.50755	0.717784	Campylobacter rectus	1.83041	6.98995	0.375031	tissue + biofilm only
curli production assembly/transport component CsgG [Campylobacter rectus RM3267]	gi|222880160|gb|EEF15248.1|	1.98535	0.0127986	0.49994	0.707022	Campylobacter rectus	1.84774	6.98826	0.375031	tissue + biofilm only
glycine--tRNA ligase, beta subunit [Campylobacter rectus RM3267]	gi|222877938|gb|EEF13052.1|	1.98535	0.0127986	0	0	Campylobacter rectus	4.12817	6.87252	0.125019	tissue + biofilm only
transporter, dicarboxylate/amino acid:cation Na+/H+ symporter family protein [Campylobacter rectus RM3267]	gi|222878272|gb|EEF13379.1|	1.98535	0.0127986	0	0	Campylobacter rectus	4.12817	6.87252	0.125019	tissue + biofilm only
type IV pilus assembly protein PilZ [Campylobacter rectus RM3267]	gi|222880039|gb|EEF15127.1|	1.98535	0.0127986	0	0	Campylobacter rectus	4.12817	6.87252	0.125019	tissue + biofilm only
hypothetical protein CAMRE0001_0308 [Campylobacter rectus RM3267]	gi|222880249|gb|EEF15336.1|	1.98535	0.0127986	0	0	Campylobacter rectus	4.12817	6.87252	0.125019	tissue + biofilm only
transporter [Fusobacterium nucleatum subsp. nucleatum ATCC 25586]	gi|19704124|ref|NP_603686.1|	1.98535	0.0127986	0.49994	0.707022	Fusobacterium nucleatum	1.84774	6.98826	0.375031	tissue + biofilm only
hypothetical protein FN1933 [Fusobacterium nucleatum subsp. nucleatum ATCC 25586]	gi|19705238|ref|NP_602733.1|	1.98535	0.0127986	0.50755	0.717784	Fusobacterium nucleatum	1.83041	6.98995	0.375031	tissue + biofilm only
hypothetical protein FN0834 [Fusobacterium nucleatum subsp. nucleatum ATCC 25586]	gi|19704169|ref|NP_603731.1|	1.98535	0.0127986	0	0	Fusobacterium nucleatum	4.12817	6.87252	0.125019	tissue + biofilm only
hypothetical protein A447_00150 [Fusobacterium nucleatum subsp. fusiforme ATCC 51190]	gi|395489344|gb|EJG10183.1|	1.98535	0.0127986	0	0	Fusobacterium nucleatum	4.12817	6.87252	0.125019	tissue + biofilm only
PF11306 family protein [Prevotella intermedia 17]	gi|387132540|ref|YP_006298512.1|	1.98535	0.0127986	0.50755	0.717784	Prevotella intermedia	1.83041	6.98995	0.375031	tissue + biofilm only
hypothetical protein PIN17_A1513 [Prevotella intermedia 17]	gi|387133418|ref|YP_006299390.1|	1.98535	0.0127986	0.50755	0.717784	Prevotella intermedia	1.83041	6.98995	0.375031	tissue + biofilm only
sugar isomerase, AgaS family [Streptococcus anginosus F0211]	gi|315189236|gb|EFU22934.1|	1.98535	0.0127986	0	0	Streptococcus anginosus	4.12817	6.87252	0.125019	tissue + biofilm only
ROK family protein [Streptococcus anginosus F0211]	gi|315189270|gb|EFU22966.1|	1.98535	0.0127986	0	0	Streptococcus anginosus	4.12817	6.87252	0.125019	tissue + biofilm only
hypothetical protein HMPREF8579_1720 [Streptococcus oralis ATCC 35037]	gi|291315566|gb|EFE56016.1|	1.98535	0.0127986	0.49994	0.707022	Streptococcus oralis	1.84774	6.98826	0.375031	tissue + biofilm only
1,4-alpha-glucan branching enzyme [Streptococcus oralis ATCC 49296]	gi|315314768|gb|EFU62810.1|	1.98535	0.0127986	0.9999	1.41407	Streptococcus oralis	1.00441	7.0954	0.687524	tissue + biofilm only
ABC transporter, ATP-binding protein [Streptococcus oralis ATCC 49296]	gi|315314942|gb|EFU62983.1|	1.98535	0.0127986	0.49994	0.707022	Streptococcus oralis	1.84774	6.98826	0.375031	tissue + biofilm only
hypothetical protein HMPREF8578_1137 [Streptococcus oralis ATCC 49296]	gi|315314956|gb|EFU62997.1|	1.98535	0.0127986	0.49994	0.707022	Streptococcus oralis	1.84774	6.98826	0.375031	tissue + biofilm only
hypothetical protein HMPREF8578_0126 [Streptococcus oralis ATCC 49296]	gi|315316005|gb|EFU64038.1|	1.98535	0.0127986	0.50755	0.717784	Streptococcus oralis	1.83041	6.98995	0.375031	tissue + biofilm only
hypothetical protein HMPREF1125_1524 [Streptococcus oralis SK304]	gi|400369860|gb|EJP22857.1|	1.98535	0.0127986	0.49994	0.707022	Streptococcus oralis	1.84774	6.98826	0.375031	tissue + biofilm only
exodeoxyribonuclease III [Streptococcus oralis ATCC 35037]	gi|291315527|gb|EFE55978.1|	1.98535	0.0127986	0	0	Streptococcus oralis	4.12817	6.87252	0.125019	tissue + biofilm only
uridine kinase [Streptococcus oralis ATCC 35037]	gi|291315955|gb|EFE56399.1|	1.98535	0.0127986	0	0	Streptococcus oralis	4.12817	6.87252	0.125019	tissue + biofilm only
branched-chain-amino-acid transaminase [Streptococcus oralis ATCC 35037]	gi|291315980|gb|EFE56424.1|	1.98535	0.0127986	0	0	Streptococcus oralis	4.12817	6.87252	0.125019	tissue + biofilm only
pyrimidine-nucleoside phosphorylase [Streptococcus oralis ATCC 35037]	gi|291315994|gb|EFE56438.1|	1.98535	0.0127986	0	0	Streptococcus oralis	4.12817	6.87252	0.125019	tissue + biofilm only
hypothetical protein HMPREF8579_0674 [Streptococcus oralis ATCC 35037]	gi|291316278|gb|EFE56714.1|	1.98535	0.0127986	0	0	Streptococcus oralis	4.12817	6.87252	0.125019	tissue + biofilm only
Choline/ethanolamine kinase [Streptococcus oralis ATCC 35037]	gi|291316763|gb|EFE57199.1|	1.98535	0.0127986	0	0	Streptococcus oralis	4.12817	6.87252	0.125019	tissue + biofilm only
dihydrodipicolinate synthase [Streptococcus oralis ATCC 35037]	gi|291316798|gb|EFE57234.1|	1.98535	0.0127986	0	0	Streptococcus oralis	4.12817	6.87252	0.125019	tissue + biofilm only
putative nrdI protein [Streptococcus oralis ATCC 35037]	gi|291317234|gb|EFE57661.1|	1.98535	0.0127986	0	0	Streptococcus oralis	4.12817	6.87252	0.125019	tissue + biofilm only
glyoxalase family protein [Streptococcus oralis ATCC 49296]	gi|315314205|gb|EFU62250.1|	1.98535	0.0127986	0	0	Streptococcus oralis	4.12817	6.87252	0.125019	tissue + biofilm only
3-deoxy-7-phosphoheptulonate synthase [Streptococcus oralis ATCC 49296]	gi|315314309|gb|EFU62354.1|	1.98535	0.0127986	0	0	Streptococcus oralis	4.12817	6.87252	0.125019	tissue + biofilm only
HAD hydrolase, TIGR01457 family [Streptococcus oralis ATCC 49296]	gi|315314430|gb|EFU62474.1|	1.98535	0.0127986	0	0	Streptococcus oralis	4.12817	6.87252	0.125019	tissue + biofilm only
GMP reductase [Streptococcus oralis ATCC 49296]	gi|315314512|gb|EFU62555.1|	1.98535	0.0127986	0	0	Streptococcus oralis	4.12817	6.87252	0.125019	tissue + biofilm only
putative phosphomethylpyrimidine kinase [Streptococcus oralis ATCC 49296]	gi|315314866|gb|EFU62907.1|	1.98535	0.0127986	0	0	Streptococcus oralis	4.12817	6.87252	0.125019	tissue + biofilm only
mannose-6-phosphate isomerase, class I [Streptococcus oralis ATCC 49296]	gi|315314926|gb|EFU62967.1|	1.98535	0.0127986	0	0	Streptococcus oralis	4.12817	6.87252	0.125019	tissue + biofilm only
DEAD/DEAH box helicase [Streptococcus oralis ATCC 49296]	gi|315314953|gb|EFU62994.1|	1.98535	0.0127986	0	0	Streptococcus oralis	4.12817	6.87252	0.125019	tissue + biofilm only
phosphoenolpyruvate-dependent sugar phosphotransferase system, EIIA 2 [Streptococcus oralis ATCC 49296]	gi|315315007|gb|EFU63048.1|	1.98535	0.0127986	0	0	Streptococcus oralis	4.12817	6.87252	0.125019	tissue + biofilm only
CppA protein [Streptococcus oralis ATCC 49296]	gi|315315016|gb|EFU63057.1|	1.98535	0.0127986	0	0	Streptococcus oralis	4.12817	6.87252	0.125019	tissue + biofilm only
capsular exopolysaccharide family [Streptococcus oralis ATCC 49296]	gi|315315523|gb|EFU63562.1|	1.98535	0.0127986	0	0	Streptococcus oralis	4.12817	6.87252	0.125019	tissue + biofilm only
tryptophan--tRNA ligase [Streptococcus oralis ATCC 49296]	gi|315315731|gb|EFU63768.1|	1.98535	0.0127986	0	0	Streptococcus oralis	4.12817	6.87252	0.125019	tissue + biofilm only
CoA-binding protein [Streptococcus oralis Uo5]	gi|331265460|ref|YP_004325090.1|	1.98535	0.0127986	0	0	Streptococcus oralis	4.12817	6.87252	0.125019	tissue + biofilm only
50S ribosomal protein L17 [Treponema denticola F0402]	gi|325473247|gb|EGC76442.1|	1.98535	0.0127986	0	0	Treponema denticola	4.12817	6.87252	0.125019	tissue + biofilm only
30S ribosomal protein S7 [Treponema denticola F0402]	gi|325473497|gb|EGC76692.1|	1.98535	0.0127986	0	0	Treponema denticola	4.12817	6.87252	0.125019	tissue + biofilm only
protein-export membrane protein SecD [Treponema denticola F0402]	gi|325473532|gb|EGC76725.1|	1.98535	0.0127986	0	0	Treponema denticola	4.12817	6.87252	0.125019	tissue + biofilm only
ferrous iron transporter B [Treponema denticola F0402]	gi|325474475|gb|EGC77662.1|	1.98535	0.0127986	0	0	Treponema denticola	4.12817	6.87252	0.125019	tissue + biofilm only
FliL [Treponema denticola F0402]	gi|325474546|gb|EGC77732.1|	1.98535	0.0127986	0	0	Treponema denticola	4.12817	6.87252	0.125019	tissue + biofilm only
2-amino-4-hydroxy-6-hydroxymethyldihydropteridine pyrophosphokinase [Fusobacterium nucleatum subsp. nucleatum ATCC 25586]	gi|19703424|ref|NP_602986.1|	1.98992	1.41672	2.015	0.021496	Fusobacterium nucleatum	0.0825005	7.29197	1	overlap
ABC transporter ATP-binding protein [Fusobacterium nucleatum subsp. nucleatum ATCC 25586]	gi|19703785|ref|NP_603347.1|	1.98992	1.41672	8.05245	1.33862	Fusobacterium nucleatum	-1.84926	8.10278	0.0118384	overlap
4-alpha-glucanotransferase [Fusobacterium nucleatum subsp. nucleatum ATCC 25586]	gi|19704193|ref|NP_603755.1|	1.98992	1.41672	2.02264	1.4464	Fusobacterium nucleatum	0.0773688	7.29335	1	overlap
histidinol-phosphatase [Fusobacterium nucleatum subsp. nucleatum ATCC 25586]	gi|19704793|ref|NP_604355.1|	1.98992	1.41672	1.00749	0.0107622	Fusobacterium nucleatum	0.997876	7.09791	0.687524	overlap
50S ribosomal protein L30 [Fusobacterium nucleatum subsp. nucleatum ATCC 25586]	gi|19704947|ref|NP_602442.1|	1.98992	1.41672	2.015	0.021496	Fusobacterium nucleatum	0.0825005	7.29197	1	overlap
50S ribosomal protein L9 [Fusobacterium nucleatum subsp. nucleatum ATCC 25586]	gi|19705133|ref|NP_602628.1|	1.98992	1.41672	2.015	0.021496	Fusobacterium nucleatum	0.0825005	7.29197	1	overlap
hypothetical protein FN2121 [Fusobacterium nucleatum subsp. nucleatum ATCC 25586]	gi|19705411|ref|NP_602906.1|	1.98992	1.41672	8.5676	0.80398	Fusobacterium nucleatum	-1.93735	8.15476	0.00721202	overlap
hypothetical protein HMPREF1768_00949 [Fusobacterium nucleatum CTI-7]	gi|551182017|gb|ERT45950.1|	1.98992	1.41672	3.03015	1.45713	Fusobacterium nucleatum	-0.476608	7.46422	0.753937	overlap
bacterial cytochrome ubiquinol oxidase [Prevotella intermedia 17]	gi|387131892|ref|YP_006297865.1|	1.98992	1.41672	1.00749	0.0107622	Prevotella intermedia	0.997876	7.09791	0.687524	overlap
thioredoxin [Prevotella intermedia 17]	gi|387132064|ref|YP_006298037.1|	1.98992	1.41672	1.51504	0.728546	Prevotella intermedia	0.465441	7.19893	1	overlap
glutamine--tRNA ligase [Prevotella intermedia 17]	gi|387133354|ref|YP_006299326.1|	1.98992	1.41672	11.098	2.96843	Prevotella intermedia	-2.30578	8.38597	0.000535618	overlap
50S ribosomal protein L20 [Prevotella intermedia 17]	gi|387133480|ref|YP_006299452.1|	1.98992	1.41672	6.54495	0.642407	Prevotella intermedia	-1.55547	7.93895	0.0490892	overlap
oligopeptide transporter, OPT family [Veillonella dispar ATCC 17748]	gi|237863550|gb|EEP64840.1|	1.98992	1.41672	2.51495	0.68554	Veillonella dispar	-0.219815	7.37937	1	overlap
hypothetical protein VEIDISOL_01436 [Veillonella dispar ATCC 17748]	gi|237864266|gb|EEP65556.1|	1.98992	1.41672	5.0375	0.0538815	Veillonella dispar	-1.18615	7.7541	0.179642	overlap
high-affinity heme uptake system protein IsdE [Veillonella dispar ATCC 17748]	gi|237864297|gb|EEP65587.1|	1.98992	1.41672	7.5525	0.631588	Veillonella dispar	-1.7583	8.05048	0.0192387	overlap
transporter, MotA/TolQ/ExbB proton channel family protein [Veillonella dispar ATCC 17748]	gi|237864538|gb|EEP65828.1|	1.98992	1.41672	3.52245	0.674651	Veillonella dispar	-0.685503	7.54089	0.548885	overlap
hydroxylamine reductase [Veillonella dispar ATCC 17748]	gi|237865062|gb|EEP66352.1|	1.98992	1.41672	14.082	4.12385	Veillonella dispar	-2.6458	8.61816	3.42e-05	overlap
ribosomal protein L22 [Veillonella dispar ATCC 17748]	gi|237865099|gb|EEP66389.1|	1.98992	1.41672	7.54485	2.05648	Veillonella dispar	-1.75686	8.04967	0.0192387	overlap
ribosomal protein L5 [Veillonella dispar ATCC 17748]	gi|237865106|gb|EEP66396.1|	1.98992	1.41672	15.0975	2.68771	Veillonella dispar	-2.74537	8.68936	1.1e-05	overlap
hypothetical protein D11S_0933 [Aggregatibacter actinomycetemcomitans D11S-1]	gi|261867622|ref|YP_003255544.1|	1.98992	1.41672	0	0	Aggregatibacter actinomycetemcomitans	4.13131	6.87363	0.125019	tissue + biofilm only
DNA-directed RNA polymerase, alpha subunit [Campylobacter rectus RM3267]	gi|222880345|gb|EEF15432.1|	1.98992	1.41672	0.50755	0.717784	Campylobacter rectus	1.83354	6.99097	0.375031	tissue + biofilm only
flavodoxin/hemoprotein [Fusobacterium nucleatum subsp. nucleatum ATCC 25586]	gi|19703448|ref|NP_603010.1|	1.98992	1.41672	0.49994	0.707022	Fusobacterium nucleatum	1.85088	6.98928	0.375031	tissue + biofilm only
cobalamin [5'-phosphate] synthase [Fusobacterium nucleatum subsp. nucleatum ATCC 25586]	gi|19704247|ref|NP_603809.1|	1.98992	1.41672	0.50755	0.717784	Fusobacterium nucleatum	1.83354	6.99097	0.375031	tissue + biofilm only
hypothetical protein FN1238 [Fusobacterium nucleatum subsp. nucleatum ATCC 25586]	gi|19704573|ref|NP_604135.1|	1.98992	1.41672	0.50755	0.717784	Fusobacterium nucleatum	1.83354	6.99097	0.375031	tissue + biofilm only
hypothetical protein HMPREF9459_00654 [Streptococcus anginosus 1_2_62CV]	gi|319811559|gb|EFW07843.1|	1.98992	1.41672	0.49994	0.707022	Streptococcus anginosus	1.85088	6.98928	0.375031	tissue + biofilm only
lipoyltransferase and lipoate-protein ligase [Streptococcus oralis ATCC 35037]	gi|291315838|gb|EFE56282.1|	1.98992	1.41672	0.9999	1.41407	Streptococcus oralis	1.00754	7.09634	0.687524	tissue + biofilm only
HAD hydrolase, TIGR01457 family [Streptococcus oralis ATCC 35037]	gi|291316087|gb|EFE56531.1|	1.98992	1.41672	0	0	Streptococcus oralis	4.13131	6.87363	0.125019	tissue + biofilm only
glycosyltransferase family 28 C-terminal domain protein [Streptococcus oralis ATCC 35037]	gi|291316474|gb|EFE56910.1|	1.98992	1.41672	0	0	Streptococcus oralis	4.13131	6.87363	0.125019	tissue + biofilm only
translation initiation factor IF-3 [Streptococcus oralis ATCC 35037]	gi|291316654|gb|EFE57090.1|	1.98992	1.41672	0	0	Streptococcus oralis	4.13131	6.87363	0.125019	tissue + biofilm only
chaperonin HslO [Streptococcus oralis ATCC 35037]	gi|291317305|gb|EFE57732.1|	1.98992	1.41672	0	0	Streptococcus oralis	4.13131	6.87363	0.125019	tissue + biofilm only
UDP-N-acetylmuramate dehydrogenase [Streptococcus oralis ATCC 49296]	gi|315314651|gb|EFU62694.1|	1.98992	1.41672	0	0	Streptococcus oralis	4.13131	6.87363	0.125019	tissue + biofilm only
glycogen/starch synthase, ADP-glucose type [Streptococcus oralis ATCC 49296]	gi|315314765|gb|EFU62807.1|	1.98992	1.41672	0	0	Streptococcus oralis	4.13131	6.87363	0.125019	tissue + biofilm only
DNA (cytosine-5-)-methyltransferase [Streptococcus oralis ATCC 49296]	gi|315315043|gb|EFU63084.1|	1.98992	1.41672	0	0	Streptococcus oralis	4.13131	6.87363	0.125019	tissue + biofilm only
ABC transporter, ATP-binding protein [Streptococcus oralis ATCC 49296]	gi|315315500|gb|EFU63539.1|	1.98992	1.41672	0	0	Streptococcus oralis	4.13131	6.87363	0.125019	tissue + biofilm only
cobyrinic acid a,c-diamide synthase [Fusobacterium nucleatum subsp. nucleatum ATCC 25586]	gi|19704307|ref|NP_603869.1|	1.99445	2.82058	3.5301	0.750099	Fusobacterium nucleatum	-0.68543	7.54273	0.548885	overlap
hypothetical protein HMPREF0946_00948 [Fusobacterium nucleatum subsp. vincentii 3_1_36A2]	gi|256719320|gb|EEU32875.1|	1.99445	2.82058	2.51495	0.68554	Fusobacterium nucleatum	-0.216723	7.38014	1	overlap
methylmalonyl-CoA mutase domain protein [Veillonella dispar ATCC 17748]	gi|237864401|gb|EEP65691.1|	1.99445	2.82058	33.225	3.91879	Veillonella dispar	-3.87352	9.5845	2.32e-14	overlap
ribosomal protein L7/L12 [Veillonella dispar ATCC 17748]	gi|237865082|gb|EEP66372.1|	1.99445	2.82058	12.5895	0.577706	Veillonella dispar	-2.48263	8.50704	0.000180867	overlap
ribosomal protein S5 [Veillonella dispar ATCC 17748]	gi|237865111|gb|EEP66401.1|	1.99445	2.82058	12.082	1.29542	Veillonella dispar	-2.42389	8.4671	0.000312112	overlap
F0F1 ATP synthase subunit alpha [Aggregatibacter actinomycetemcomitans D11S-1]	gi|261867030|ref|YP_003254952.1|	1.99445	2.82058	0	0	Aggregatibacter actinomycetemcomitans	4.1344	6.87472	0.125019	tissue + biofilm only
LemA family protein [Veillonella dispar ATCC 17748]	gi|237865130|gb|EEP66420.1|	1.99445	2.82058	0.9999	1.41407	Veillonella dispar	1.01063	7.09728	0.687524	tissue + biofilm only
preprotein translocase subunit SecA [Porphyromonas gingivalis W83]	gi|161579531|ref|NP_904809.2|	2.4704	3.49367	3.02255	0.0323148	Porphyromonas gingivalis	-0.177212	7.53794	1	overlap
polynucleotide phosphorylase [Porphyromonas gingivalis ATCC 33277]	gi|188994656|ref|YP_001928908.1|	2.4704	3.49367	11.0595	4.15567	Porphyromonas gingivalis	-2.0049	8.4228	0.00250169	overlap
acetate kinase [Porphyromonas gingivalis ATCC 33277]	gi|188995042|ref|YP_001929294.1|	2.4704	3.49367	3.5148	2.09954	Porphyromonas gingivalis	-0.386556	7.61087	0.774448	overlap
urocanate hydratase [Porphyromonas gingivalis ATCC 33277]	gi|188995664|ref|YP_001929916.1|	2.4704	3.49367	4.4995	6.36325	Porphyromonas gingivalis	-0.731605	7.74655	0.424033	overlap
50S ribosomal protein L2 [Porphyromonas gingivalis ATCC 33277]	gi|188995729|ref|YP_001929981.1|	2.4704	3.49367	8.05245	1.33862	Porphyromonas gingivalis	-1.55334	8.15132	0.0266427	overlap
acetyl-CoA synthetase [Porphyromonas gingivalis TDC60]	gi|334147920|ref|YP_004510849.1|	2.4704	3.49367	2.4997	3.53511	Porphyromonas gingivalis	0.0844509	7.4562	1	overlap
malonyl CoA-ACP transacylase [Porphyromonas gingivalis W83]	gi|34540001|ref|NP_904480.1|	2.4704	3.49367	1.49985	2.12111	Porphyromonas gingivalis	0.774751	7.28571	0.72659	overlap
indolepyruvate ferredoxin oxidoreductase subunit alpha [Porphyromonas gingivalis W83]	gi|34540472|ref|NP_904951.1|	2.4704	3.49367	5.00705	5.64547	Porphyromonas gingivalis	-0.881702	7.8118	0.30185	overlap
aminopeptidase [Porphyromonas gingivalis W83]	gi|34541256|ref|NP_905735.1|	2.4704	3.49367	1.49985	2.12111	Porphyromonas gingivalis	0.774751	7.28571	0.72659	overlap
putative lipoprotein [Porphyromonas gingivalis W83]	gi|34541551|ref|NP_906030.1|	2.4704	3.49367	4.52235	2.08872	Porphyromonas gingivalis	-0.738713	7.74955	0.424033	overlap
putative NAD+ synthetase [Prevotella intermedia 17]	gi|387131761|ref|YP_006297734.1|	2.4704	3.49367	5.0451	1.4787	Prevotella intermedia	-0.892356	7.81658	0.30185	overlap
putative phosphoribosylformylglycinamidine synthase [Prevotella intermedia 17]	gi|387132295|ref|YP_006298267.1|	2.4704	3.49367	24.756	13.7999	Prevotella intermedia	-3.15814	9.25572	7.24e-10	overlap
putative glycogen debranching enzyme [Prevotella intermedia 17]	gi|387133205|ref|YP_006299177.1|	2.4704	3.49367	10.59	2.25001	Prevotella intermedia	-1.94306	8.38364	0.00250169	overlap
inositol 2-dehydrogenase [Actinomyces oris]	gi|498300451|ref|WP_010614607.1|	2.4704	3.49367	0	0	Actinomyces oris	4.42723	6.98494	0.0625157	tissue + biofilm only
pyruvate dehydrogenase E1 [Actinomyces oris]	gi|498301235|ref|WP_010615391.1|	2.4704	3.49367	0.49994	0.707022	Actinomyces oris	2.1468	7.09231	0.218785	tissue + biofilm only
rubrerythrin [Porphyromonas gingivalis ATCC 33277]	gi|188994166|ref|YP_001928418.1|	2.4704	3.49367	0	0	Porphyromonas gingivalis	4.42723	6.98494	0.0625157	tissue + biofilm only
large conductance mechanosensitive channel protein [Streptococcus oralis SK610]	gi|383183012|gb|EIC75560.1|	2.4704	3.49367	0	0	Streptococcus oralis	4.42723	6.98494	0.0625157	tissue + biofilm only
PPIC-type PPIASE domain protein [Campylobacter rectus RM3267]	gi|222879028|gb|EEF14123.1|	2.47491	2.08977	1.49985	2.12111	Campylobacter rectus	0.777263	7.28652	0.72659	overlap
cysteine desulfhydrase [Fusobacterium nucleatum subsp. nucleatum ATCC 25586]	gi|19703410|ref|NP_602972.1|	2.47491	2.08977	10.0749	0.107622	Fusobacterium nucleatum	-1.8695	8.33981	0.00408847	overlap
dihydropteroate synthase [Fusobacterium nucleatum subsp. nucleatum ATCC 25586]	gi|19703425|ref|NP_602987.1|	2.47491	2.08977	5.5527	2.19656	Fusobacterium nucleatum	-1.02485	7.87935	0.210206	overlap
universal stress protein UspA [Porphyromonas gingivalis ATCC 33277]	gi|188994212|ref|YP_001928464.1|	2.47491	2.08977	4.0224	1.38169	Porphyromonas gingivalis	-0.572171	7.68303	0.581118	overlap
thiol peroxidase [Porphyromonas gingivalis ATCC 33277]	gi|188994252|ref|YP_001928504.1|	2.47491	2.08977	2.51495	0.68554	Porphyromonas gingivalis	0.0786167	7.45938	1	overlap
hypothetical protein PGN_0902 [Porphyromonas gingivalis ATCC 33277]	gi|188994766|ref|YP_001929018.1|	2.47491	2.08977	1.00749	0.0107622	Porphyromonas gingivalis	1.29631	7.19459	0.453166	overlap
electron transfer flavoprotein beta subunit [Porphyromonas gingivalis ATCC 33277]	gi|188995037|ref|YP_001929289.1|	2.47491	2.08977	8.06765	1.51102	Porphyromonas gingivalis	-1.55351	8.15328	0.0266427	overlap
50S ribosomal protein L11 [Porphyromonas gingivalis ATCC 33277]	gi|188995439|ref|YP_001929691.1|	2.47491	2.08977	4.0224	1.38169	Porphyromonas gingivalis	-0.572171	7.68303	0.581118	overlap
aminotransferase [Porphyromonas gingivalis TDC60]	gi|334147921|ref|YP_004510850.1|	2.47491	2.08977	6.0298	2.78501	Porphyromonas gingivalis	-1.14116	7.93547	0.143549	overlap
RnfABCDGE type electron transport complex subunit C [Porphyromonas gingivalis W83]	gi|34540141|ref|NP_904620.1|	2.47491	2.08977	3.5072	3.52436	Porphyromonas gingivalis	-0.381031	7.61042	0.774448	overlap
50S ribosomal protein L10 [Porphyromonas gingivalis W83]	gi|34540219|ref|NP_904698.1|	2.47491	2.08977	4.03	0.0431335	Porphyromonas gingivalis	-0.574811	7.68407	0.581118	overlap
hypothetical protein PG1068 [Porphyromonas gingivalis W83]	gi|34540804|ref|NP_905283.1|	2.47491	2.08977	5.0223	2.79576	Porphyromonas gingivalis	-0.88347	7.81429	0.30185	overlap
peptidase, S9A/B/C family, catalytic domain protein [Prevotella intermedia 17]	gi|387131699|ref|YP_006297672.1|	2.47491	2.08977	5.0451	1.4787	Prevotella intermedia	-0.889844	7.81715	0.30185	overlap
glycine--tRNA ligase-like protein [Prevotella intermedia 17]	gi|387132190|ref|YP_006298162.1|	2.47491	2.08977	15.62	0.879641	Prevotella intermedia	-2.49562	8.75669	2.25e-05	overlap
enoyl-(Acyl carrier protein) reductase [Prevotella intermedia 17]	gi|387133001|ref|YP_006298973.1|	2.47491	2.08977	12.09	0.128693	Prevotella intermedia	-2.1295	8.50556	0.000915837	overlap
30S ribosomal protein S6 [Prevotella intermedia 17]	gi|387133486|ref|YP_006299458.1|	2.47491	2.08977	4.53755	0.760918	Prevotella intermedia	-0.74091	7.75214	0.424033	overlap
C4-dicarboxylate anaerobic carrier [Streptococcus anginosus F0211]	gi|315189062|gb|EFU22765.1|	2.47491	2.08977	1.50745	0.696288	Streptococcus anginosus	0.770548	7.2879	0.72659	overlap
putative dipeptidase [Streptococcus anginosus C1051]	gi|538370678|ref|YP_008509690.1|	2.47491	2.08977	8.04475	2.76344	Streptococcus anginosus	-1.54947	8.151	0.0266427	overlap
ribosome-binding factor A [Streptococcus oralis ATCC 35037]	gi|291317350|gb|EFE57776.1|	2.47491	2.08977	1.00749	0.0107622	Streptococcus oralis	1.29631	7.19459	0.453166	overlap
MULTISPECIES: 30S ribosomal protein S10 [Actinomyces]	gi|489882600|ref|WP_003786051.1|	2.47491	2.08977	0	0	Actinomyces oris	4.42974	6.98595	0.0625157	tissue + biofilm only
MULTISPECIES: 30S ribosomal protein S9 [Actinomyces]	gi|489885898|ref|WP_003789348.1|	2.47491	2.08977	0	0	Actinomyces oris	4.42974	6.98595	0.0625157	tissue + biofilm only
acetate kinase [Actinomyces oris]	gi|498300441|ref|WP_010614597.1|	2.47491	2.08977	0	0	Actinomyces oris	4.42974	6.98595	0.0625157	tissue + biofilm only
aspartate ammonia-lyase [Actinomyces oris]	gi|498300578|ref|WP_010614734.1|	2.47491	2.08977	0	0	Actinomyces oris	4.42974	6.98595	0.0625157	tissue + biofilm only
hypothetical protein CAMRE0001_3064 [Campylobacter rectus RM3267]	gi|222878023|gb|EEF13136.1|	2.47491	2.08977	0.9999	1.41407	Campylobacter rectus	1.30597	7.19312	0.453166	tissue + biofilm only
hypothetical protein CAMRE0001_1312 [Campylobacter rectus RM3267]	gi|222879585|gb|EEF14676.1|	2.47491	2.08977	0	0	Campylobacter rectus	4.42974	6.98595	0.0625157	tissue + biofilm only
ribosomal protein S8 [Campylobacter rectus RM3267]	gi|222880239|gb|EEF15326.1|	2.47491	2.08977	0	0	Campylobacter rectus	4.42974	6.98595	0.0625157	tissue + biofilm only
phosphotransferase enzyme family [Streptococcus oralis ATCC 49296]	gi|315316150|gb|EFU64180.1|	2.47491	2.08977	0	0	Streptococcus oralis	4.42974	6.98595	0.0625157	tissue + biofilm only
CheY [Treponema denticola F0402]	gi|325474064|gb|EGC77252.1|	2.47491	2.08977	0	0	Treponema denticola	4.42974	6.98595	0.0625157	tissue + biofilm only
acetyl-CoA carboxylase, biotin carboxylase subunit [Campylobacter rectus RM3267]	gi|222877891|gb|EEF13007.1|	2.47945	0.685964	1.0151	1.43557	Campylobacter rectus	1.28921	7.19693	0.453166	overlap
type I secretion membrane fusion protein, HlyD family [Campylobacter rectus RM3267]	gi|222878147|gb|EEF13257.1|	2.47945	0.685964	1.00749	0.0107622	Campylobacter rectus	1.29883	7.19546	0.453166	overlap
butyrate-acetoacetate CoA-transferase subunit B [Fusobacterium nucleatum subsp. nucleatum ATCC 25586]	gi|19703618|ref|NP_603180.1|	2.47945	0.685964	1.49985	2.12111	Fusobacterium nucleatum	0.779787	7.28735	0.72659	overlap
4-hydroxy-3-methylbut-2-en-1-yl diphosphate synthase [Fusobacterium nucleatum subsp. nucleatum ATCC 25586]	gi|19703813|ref|NP_603375.1|	2.47945	0.685964	3.01485	1.39251	Fusobacterium nucleatum	-0.168646	7.53814	1	overlap
hypothetical protein FN0731 [Fusobacterium nucleatum subsp. nucleatum ATCC 25586]	gi|19704066|ref|NP_603628.1|	2.47945	0.685964	3.02255	0.0323148	Fusobacterium nucleatum	-0.172176	7.53931	1	overlap
4-methyl-5(B-hydroxyethyl)-thiazole monophosphate biosynthesis protein [Fusobacterium nucleatum subsp. nucleatum ATCC 25586]	gi|19704420|ref|NP_603982.1|	2.47945	0.685964	5.54505	0.771666	Fusobacterium nucleatum	-1.02038	7.87898	0.210206	overlap
dihydropteridine reductase [Fusobacterium nucleatum subsp. nucleatum ATCC 25586]	gi|19704558|ref|NP_604120.1|	2.47945	0.685964	3.02255	0.0323148	Fusobacterium nucleatum	-0.172176	7.53931	1	overlap
zinc metallohydrolase [Fusobacterium nucleatum subsp. nucleatum ATCC 25586]	gi|19704614|ref|NP_604176.1|	2.47945	0.685964	4.52995	0.663903	Fusobacterium nucleatum	-0.736033	7.75174	0.424033	overlap
ABC transporter permease [Fusobacterium nucleatum subsp. nucleatum ATCC 25586]	gi|19704689|ref|NP_604251.1|	2.47945	0.685964	4.03	0.0431335	Fusobacterium nucleatum	-0.572287	7.68469	0.581118	overlap
adenine phosphoribosyltransferase [Fusobacterium nucleatum subsp. nucleatum ATCC 25586]	gi|19704815|ref|NP_604377.1|	2.47945	0.685964	4.52995	0.663903	Fusobacterium nucleatum	-0.736033	7.75174	0.424033	overlap
dihydroxyacetone kinase [Fusobacterium nucleatum subsp. nucleatum ATCC 25586]	gi|19705146|ref|NP_602641.1|	2.47945	0.685964	5.0223	2.79576	Fusobacterium nucleatum	-0.880946	7.81486	0.30185	overlap
sodium-dependent tyrosine transporter [Fusobacterium nucleatum subsp. nucleatum ATCC 25586]	gi|19705285|ref|NP_602780.1|	2.47945	0.685964	2.02264	1.4464	Fusobacterium nucleatum	0.378325	7.3789	1	overlap
CRISPR-associated protein Cas5 [Fusobacterium nucleatum subsp. nucleatum ATCC 23726]	gi|296154468|gb|EFG95260.1|	2.47945	0.685964	1.00749	0.0107622	Fusobacterium nucleatum	1.29883	7.19546	0.453166	overlap
thiol-disulfide interchange protein [Porphyromonas gingivalis ATCC 33277]	gi|188994275|ref|YP_001928527.1|	2.47945	0.685964	6.0222	4.20983	Porphyromonas gingivalis	-1.13685	7.93512	0.143549	overlap
trigger factor [Prevotella intermedia 17]	gi|387132185|ref|YP_006298157.1|	2.47945	0.685964	24.18	0.258801	Prevotella intermedia	-3.1193	9.22929	1.31e-09	overlap
30S ribosomal protein S5 [Prevotella intermedia 17]	gi|387132929|ref|YP_006298901.1|	2.47945	0.685964	8.56	0.62084	Prevotella intermedia	-1.63514	8.20175	0.0169301	overlap
outer membrane protein beta-barrel domain protein [Prevotella intermedia 17]	gi|387132940|ref|YP_006298912.1|	2.47945	0.685964	2.015	0.021496	Prevotella intermedia	0.383457	7.3776	1	overlap
putative saccharopine dehydrogenase [Prevotella intermedia 17]	gi|387132994|ref|YP_006298966.1|	2.47945	0.685964	5.0375	0.0538815	Prevotella intermedia	-0.885198	7.81676	0.30185	overlap
lysine--tRNA ligase [Prevotella intermedia 17]	gi|387133038|ref|YP_006299010.1|	2.47945	0.685964	11.0825	0.118087	Prevotella intermedia	-2.00283	8.42544	0.00151905	overlap
glucose-6-phosphate isomerase [Prevotella intermedia 17]	gi|387133040|ref|YP_006299012.1|	2.47945	0.685964	8.5676	0.80398	Prevotella intermedia	-1.6364	8.20248	0.0169301	overlap
putative 8-amino-7-oxononanoate synthase [Prevotella intermedia 17]	gi|387133390|ref|YP_006299362.1|	2.47945	0.685964	7.5677	2.21805	Prevotella intermedia	-1.4602	8.10328	0.0414396	overlap
YtxH-like protein [Prevotella intermedia 17]	gi|387133422|ref|YP_006299394.1|	2.47945	0.685964	3.03015	1.45713	Prevotella intermedia	-0.175651	7.54047	1	overlap
hypothetical protein PIN17_A1774 [Prevotella intermedia 17]	gi|387133647|ref|YP_006299619.1|	2.47945	0.685964	1.51504	0.728546	Prevotella intermedia	0.766397	7.29009	0.72659	overlap
PTS system IIBC component [Streptococcus anginosus F0211]	gi|315187797|gb|EFU21544.1|	2.47945	0.685964	2.5073	2.11029	Streptococcus anginosus	0.0853216	7.45888	1	overlap
ribosomal protein S16 [Streptococcus anginosus F0211]	gi|315187975|gb|EFU21711.1|	2.47945	0.685964	5.0299	1.37094	Streptococcus anginosus	-0.883074	7.81581	0.30185	overlap
ribosomal subunit interface protein [Streptococcus anginosus F0211]	gi|315188941|gb|EFU22645.1|	2.47945	0.685964	3.52245	0.674651	Streptococcus anginosus	-0.384547	7.61328	0.774448	overlap
acetyl-CoA carboxylase, biotin carboxyl carrier protein [Streptococcus oralis ATCC 35037]	gi|291316295|gb|EFE56731.1|	2.47945	0.685964	1.00749	0.0107622	Streptococcus oralis	1.29883	7.19546	0.453166	overlap
ribosomal protein L27 [Streptococcus oralis ATCC 35037]	gi|291316632|gb|EFE57068.1|	2.47945	0.685964	3.01485	1.39251	Streptococcus oralis	-0.168646	7.53814	1	overlap
hypothetical protein HMPREF8578_0668 [Streptococcus oralis ATCC 49296]	gi|315315356|gb|EFU63395.1|	2.47945	0.685964	1.00749	0.0107622	Streptococcus oralis	1.29883	7.19546	0.453166	overlap
histidine triad domain protein [Streptococcus oralis ATCC 49296]	gi|315316153|gb|EFU64183.1|	2.47945	0.685964	1.00749	0.0107622	Streptococcus oralis	1.29883	7.19546	0.453166	overlap
Chaperone protein DnaK [Veillonella dispar DORA_11]	gi|566235958|gb|ETI97791.1|	2.47945	0.685964	25.6875	0.437699	Veillonella dispar	-3.2061	9.29853	2.19e-10	overlap
MULTISPECIES: 50S ribosomal protein L11 [Actinomyces]	gi|489885817|ref|WP_003789267.1|	2.47945	0.685964	0	0	Actinomyces oris	4.43226	6.98696	0.0625157	tissue + biofilm only
MULTISPECIES: 50S ribosomal protein L22 [Actinomyces]	gi|489885848|ref|WP_003789298.1|	2.47945	0.685964	0	0	Actinomyces oris	4.43226	6.98696	0.0625157	tissue + biofilm only
malate dehydrogenase [Actinomyces oris]	gi|498299281|ref|WP_010613437.1|	2.47945	0.685964	0	0	Actinomyces oris	4.43226	6.98696	0.0625157	tissue + biofilm only
peptidase [Actinomyces oris]	gi|498299345|ref|WP_010613501.1|	2.47945	0.685964	0	0	Actinomyces oris	4.43226	6.98696	0.0625157	tissue + biofilm only
MULTISPECIES: trigger factor [Actinomyces]	gi|498299356|ref|WP_010613512.1|	2.47945	0.685964	0	0	Actinomyces oris	4.43226	6.98696	0.0625157	tissue + biofilm only
pyrophosphate--fructose-6-phosphate 1-phosphotransferase [Actinomyces oris]	gi|498300922|ref|WP_010615078.1|	2.47945	0.685964	0	0	Actinomyces oris	4.43226	6.98696	0.0625157	tissue + biofilm only
ribose-phosphate diphosphokinase [Campylobacter rectus RM3267]	gi|222878386|gb|EEF13491.1|	2.47945	0.685964	0.49994	0.707022	Campylobacter rectus	2.15183	7.09419	0.218785	tissue + biofilm only
outer membrane protein transport protein, Ompp1/FadL/TodX family [Campylobacter rectus RM3267]	gi|222878672|gb|EEF13772.1|	2.47945	0.685964	0.49994	0.707022	Campylobacter rectus	2.15183	7.09419	0.218785	tissue + biofilm only
glutamate-1-semialdehyde-2,1-aminomutase [Campylobacter rectus RM3267]	gi|222879268|gb|EEF14361.1|	2.47945	0.685964	0.9999	1.41407	Campylobacter rectus	1.3085	7.194	0.453166	tissue + biofilm only
peptidase T [Campylobacter rectus RM3267]	gi|222879407|gb|EEF14499.1|	2.47945	0.685964	0.49994	0.707022	Campylobacter rectus	2.15183	7.09419	0.218785	tissue + biofilm only
ATP synthase F1, gamma subunit [Campylobacter rectus RM3267]	gi|222880030|gb|EEF15118.1|	2.47945	0.685964	0.50755	0.717784	Campylobacter rectus	2.1345	7.09576	0.218785	tissue + biofilm only
phosphopyruvate hydratase [Campylobacter rectus RM3267]	gi|222878713|gb|EEF13812.1|	2.47945	0.685964	0	0	Campylobacter rectus	4.43226	6.98696	0.0625157	tissue + biofilm only
amidohydrolase [Campylobacter rectus RM3267]	gi|222878976|gb|EEF14072.1|	2.47945	0.685964	0	0	Campylobacter rectus	4.43226	6.98696	0.0625157	tissue + biofilm only
transketolase [Campylobacter rectus RM3267]	gi|222880363|gb|EEF15450.1|	2.47945	0.685964	0	0	Campylobacter rectus	4.43226	6.98696	0.0625157	tissue + biofilm only
hypothetical protein FN0379 [Fusobacterium nucleatum subsp. nucleatum ATCC 25586]	gi|19703721|ref|NP_603283.1|	2.47945	0.685964	0	0	Fusobacterium nucleatum	4.43226	6.98696	0.0625157	tissue + biofilm only
Por secretion system C-terminal sorting domain protein [Prevotella intermedia 17]	gi|387132906|ref|YP_006298878.1|	2.47945	0.685964	0	0	Prevotella intermedia	4.43226	6.98696	0.0625157	tissue + biofilm only
dTDP-glucose 4,6-dehydratase [Streptococcus anginosus F0211]	gi|315189570|gb|EFU23264.1|	2.47945	0.685964	0.9999	1.41407	Streptococcus anginosus	1.3085	7.194	0.453166	tissue + biofilm only
endopeptidase Clp [Streptococcus anginosus F0211]	gi|315188894|gb|EFU22598.1|	2.47945	0.685964	0	0	Streptococcus anginosus	4.43226	6.98696	0.0625157	tissue + biofilm only
PTS system sorbose-specific iic component [Streptococcus anginosus F0211]	gi|315189239|gb|EFU22937.1|	2.47945	0.685964	0	0	Streptococcus anginosus	4.43226	6.98696	0.0625157	tissue + biofilm only
YmdA/YtgF family protein [Streptococcus oralis ATCC 35037]	gi|291316338|gb|EFE56774.1|	2.47945	0.685964	0.50755	0.717784	Streptococcus oralis	2.1345	7.09576	0.218785	tissue + biofilm only
hypothetical protein HMPREF8579_0218 [Streptococcus oralis ATCC 35037]	gi|291317209|gb|EFE57636.1|	2.47945	0.685964	0.49994	0.707022	Streptococcus oralis	2.15183	7.09419	0.218785	tissue + biofilm only
ABC transporter, ATP-binding protein [Streptococcus oralis ATCC 35037]	gi|291317241|gb|EFE57668.1|	2.47945	0.685964	0.49994	0.707022	Streptococcus oralis	2.15183	7.09419	0.218785	tissue + biofilm only
ABC transporter, permease protein [Streptococcus oralis ATCC 35037]	gi|291315909|gb|EFE56353.1|	2.47945	0.685964	0	0	Streptococcus oralis	4.43226	6.98696	0.0625157	tissue + biofilm only
arginine repressor [Streptococcus oralis ATCC 35037]	gi|291317229|gb|EFE57656.1|	2.47945	0.685964	0	0	Streptococcus oralis	4.43226	6.98696	0.0625157	tissue + biofilm only
Cof-like hydrolase [Streptococcus oralis ATCC 49296]	gi|315315045|gb|EFU63086.1|	2.47945	0.685964	0	0	Streptococcus oralis	4.43226	6.98696	0.0625157	tissue + biofilm only
type VII secretion protein EssB [Streptococcus oralis ATCC 49296]	gi|315316009|gb|EFU64042.1|	2.47945	0.685964	0	0	Streptococcus oralis	4.43226	6.98696	0.0625157	tissue + biofilm only
hypothetical protein HMPREF9733_01525 [Treponema denticola SP33]	gi|448943184|gb|EMB24076.1|	2.47945	0.685964	0.9999	1.41407	Treponema denticola	1.3085	7.194	0.453166	tissue + biofilm only
30S ribosomal protein S15 [Treponema denticola F0402]	gi|325473488|gb|EGC76683.1|	2.47945	0.685964	0	0	Treponema denticola	4.43226	6.98696	0.0625157	tissue + biofilm only
CheX [Treponema denticola F0402]	gi|325474063|gb|EGC77251.1|	2.47945	0.685964	0	0	Treponema denticola	4.43226	6.98696	0.0625157	tissue + biofilm only
glycine cleavage system H protein [Treponema denticola F0402]	gi|325474178|gb|EGC77366.1|	2.47945	0.685964	0	0	Treponema denticola	4.43226	6.98696	0.0625157	tissue + biofilm only
molecular chaperone DnaK [Treponema denticola ATCC 35405]	gi|42526144|ref|NP_971242.1|	2.47945	0.685964	0	0	Treponema denticola	4.43226	6.98696	0.0625157	tissue + biofilm only
protease complex-associated polypeptide [Treponema denticola ATCC 35405]	gi|42526274|ref|NP_971372.1|	2.47945	0.685964	0	0	Treponema denticola	4.43226	6.98696	0.0625157	tissue + biofilm only
methyl-accepting chemotaxis protein signaling domain protein [Campylobacter rectus RM3267]	gi|222879146|gb|EEF14240.1|	2.484	0.717996	2.015	0.021496	Campylobacter rectus	0.385982	7.37838	1	overlap
SPFH/Band 7/PHB domain protein [Campylobacter rectus RM3267]	gi|222879695|gb|EEF14785.1|	2.484	0.717996	1.0151	1.43557	Campylobacter rectus	1.29173	7.19781	0.453166	overlap
hypothetical protein CAMRE0001_0704 [Campylobacter rectus RM3267]	gi|222879734|gb|EEF14824.1|	2.484	0.717996	1.00749	0.0107622	Campylobacter rectus	1.30136	7.19634	0.453166	overlap
ribosomal protein S7 [Campylobacter rectus RM3267]	gi|222879901|gb|EEF14990.1|	2.484	0.717996	3.5148	2.09954	Campylobacter rectus	-0.378995	7.61284	0.774448	overlap
glycerol-3-phosphate acyltransferase PlsX [Fusobacterium nucleatum subsp. nucleatum ATCC 25586]	gi|19703492|ref|NP_603054.1|	2.484	0.717996	2.015	0.021496	Fusobacterium nucleatum	0.385982	7.37838	1	overlap
phophatidylinositol-4-phosphate 5-kinase [Fusobacterium nucleatum subsp. nucleatum ATCC 25586]	gi|19704051|ref|NP_603613.1|	2.484	0.717996	6.54495	0.642407	Fusobacterium nucleatum	-1.25199	7.99472	0.0963272	overlap
cytoplasmic protein [Fusobacterium nucleatum subsp. nucleatum ATCC 25586]	gi|19704109|ref|NP_603671.1|	2.484	0.717996	8.06005	0.0861963	Fusobacterium nucleatum	-1.54712	8.15343	0.0266427	overlap
trifunctional thioredoxin/methionine sulfoxide reductase A/B protein [Fusobacterium nucleatum subsp. nucleatum ATCC 25586]	gi|19704138|ref|NP_603700.1|	2.484	0.717996	3.5377	2.17492	Fusobacterium nucleatum	-0.388036	7.61614	0.774448	overlap
ABC transporter permease [Fusobacterium nucleatum subsp. nucleatum ATCC 25586]	gi|19704163|ref|NP_603725.1|	2.484	0.717996	1.00749	0.0107622	Fusobacterium nucleatum	1.30136	7.19634	0.453166	overlap
GntR family transcriptional regulator [Fusobacterium nucleatum subsp. nucleatum ATCC 25586]	gi|19704213|ref|NP_603775.1|	2.484	0.717996	2.015	0.021496	Fusobacterium nucleatum	0.385982	7.37838	1	overlap
N-acetylglucosamine-6-phosphate deacetylase [Fusobacterium nucleatum subsp. nucleatum ATCC 25586]	gi|19704468|ref|NP_604030.1|	2.484	0.717996	3.5301	0.750099	Fusobacterium nucleatum	-0.385042	7.61504	0.774448	overlap
transporter [Fusobacterium nucleatum subsp. nucleatum ATCC 25586]	gi|19704533|ref|NP_604095.1|	2.484	0.717996	8.56	0.62084	Fusobacterium nucleatum	-1.63261	8.20219	0.0169301	overlap
ABC transporter ATP-binding protein [Fusobacterium nucleatum subsp. nucleatum ATCC 25586]	gi|19704683|ref|NP_604245.1|	2.484	0.717996	4.03	0.0431335	Fusobacterium nucleatum	-0.569761	7.68532	0.581118	overlap
spermidine/putrescine ABC transporter ATP-binding protein [Fusobacterium nucleatum subsp. nucleatum ATCC 25586]	gi|19705102|ref|NP_602597.1|	2.484	0.717996	4.03	0.0431335	Fusobacterium nucleatum	-0.569761	7.68532	0.581118	overlap
bis(5'-nucleosyl)-tetraphosphatase [Fusobacterium nucleatum subsp. nucleatum ATCC 25586]	gi|19705178|ref|NP_602673.1|	2.484	0.717996	5.52985	2.07797	Fusobacterium nucleatum	-1.01398	7.8777	0.210206	overlap
general secretion pathway protein G [Fusobacterium nucleatum subsp. nucleatum ATCC 25586]	gi|19705383|ref|NP_602878.1|	2.484	0.717996	5.53745	0.653155	Fusobacterium nucleatum	-1.01592	7.87862	0.210206	overlap
glutamate-1-semialdehyde 2,1-aminomutase [Fusobacterium nucleatum subsp. vincentii 3_1_36A2]	gi|256718458|gb|EEU32013.1|	2.484	0.717996	4.52235	2.08872	Fusobacterium nucleatum	-0.731151	7.75134	0.424033	overlap
RNA polymerase sigma factor RpoD [Fusobacterium nucleatum subsp. nucleatum ATCC 23726]	gi|296154887|gb|EFG95669.1|	2.484	0.717996	4.0224	1.38169	Fusobacterium nucleatum	-0.567122	7.68428	0.581118	overlap
sigma factor B regulator [Fusobacterium nucleatum]	gi|492588450|ref|WP_005896598.1|	2.484	0.717996	1.00749	0.0107622	Fusobacterium nucleatum	1.30136	7.19634	0.453166	overlap
Xaa-His dipeptidase [Prevotella intermedia 17]	gi|387131680|ref|YP_006297653.1|	2.484	0.717996	12.6129	3.6969	Prevotella intermedia	-2.1849	8.54633	0.000326501	overlap
FKBP-type peptidyl-prolyl cis-trans isomerase [Prevotella intermedia 17]	gi|387132191|ref|YP_006298163.1|	2.484	0.717996	4.55285	3.61056	Prevotella intermedia	-0.740584	7.75534	0.424033	overlap
glycoside hydrolase 97 [Prevotella intermedia 17]	gi|387132218|ref|YP_006298190.1|	2.484	0.717996	3.03015	1.45713	Prevotella intermedia	-0.173126	7.54116	1	overlap
TonB-dependent receptor plug domain protein [Prevotella intermedia 17]	gi|387132579|ref|YP_006298551.1|	2.484	0.717996	38.8305	8.25123	Prevotella intermedia	-3.79726	9.7929	1.67e-16	overlap
polysaccharide biosynthesis/export protein [Prevotella intermedia 17]	gi|387133246|ref|YP_006299218.1|	2.484	0.717996	1.50745	0.696288	Prevotella intermedia	0.775598	7.28954	0.72659	overlap
threonine--tRNA ligase [Prevotella intermedia 17]	gi|387133427|ref|YP_006299399.1|	2.484	0.717996	22.188	4.51134	Prevotella intermedia	-2.99344	9.13261	1.39e-08	overlap
bacterial membrane protein YfhO domain protein [Prevotella intermedia 17]	gi|387133775|ref|YP_006299747.1|	2.484	0.717996	2.5226	0.739351	Prevotella intermedia	0.0794976	7.46207	1	overlap
30S ribosomal protein S15 [Prevotella intermedia 17]	gi|387133782|ref|YP_006299754.1|	2.484	0.717996	5.0375	0.0538815	Prevotella intermedia	-0.882673	7.81733	0.30185	overlap
thioredoxin [Prevotella intermedia 17]	gi|387133800|ref|YP_006299772.1|	2.484	0.717996	2.51495	0.68554	Prevotella intermedia	0.0836662	7.46084	1	overlap
LemA family protein [Prevotella intermedia 17]	gi|387133851|ref|YP_006299823.1|	2.484	0.717996	5.0451	1.4787	Prevotella intermedia	-0.884795	7.81829	0.30185	overlap
basic membrane protein [Streptococcus anginosus F0211]	gi|315187857|gb|EFU21593.1|	2.484	0.717996	8.05245	1.33862	Streptococcus anginosus	-1.54578	8.15267	0.0266427	overlap
ribosomal protein L30 [Streptococcus anginosus F0211]	gi|315188104|gb|EFU21833.1|	2.484	0.717996	1.49985	2.12111	Streptococcus anginosus	0.782312	7.28817	0.72659	overlap
LICD family protein [Streptococcus oralis ATCC 35037]	gi|291316052|gb|EFE56496.1|	2.484	0.717996	1.00749	0.0107622	Streptococcus oralis	1.30136	7.19634	0.453166	overlap
putative acyl carrier protein [Streptococcus oralis ATCC 35037]	gi|291316290|gb|EFE56726.1|	2.484	0.717996	4.03	0.0431335	Streptococcus oralis	-0.569761	7.68532	0.581118	overlap
ribosomal protein L29 [Streptococcus oralis ATCC 35037]	gi|291317185|gb|EFE57612.1|	2.484	0.717996	2.015	0.021496	Streptococcus oralis	0.385982	7.37838	1	overlap
DNA-directed RNA polymerase, delta subunit [Streptococcus oralis ATCC 35037]	gi|291317337|gb|EFE57763.1|	2.484	0.717996	1.00749	0.0107622	Streptococcus oralis	1.30136	7.19634	0.453166	overlap
hypothetical protein HMPREF8578_1726 [Streptococcus oralis ATCC 49296]	gi|315314434|gb|EFU62478.1|	2.484	0.717996	1.0151	1.43557	Streptococcus oralis	1.29173	7.19781	0.453166	overlap
hypothetical protein HMPREF8578_1185 [Streptococcus oralis ATCC 49296]	gi|315315004|gb|EFU63045.1|	2.484	0.717996	3.02255	0.0323148	Streptococcus oralis	-0.16965	7.54001	1	overlap
ABC transporter, ATP-binding protein [Streptococcus oralis SK100]	gi|383184371|gb|EIC76885.1|	2.484	0.717996	1.00749	0.0107622	Streptococcus oralis	1.30136	7.19634	0.453166	overlap
ABC transporter, substrate-binding protein, family 3 [Veillonella dispar ATCC 17748]	gi|237864129|gb|EEP65419.1|	2.484	0.717996	5.0299	1.37094	Veillonella dispar	-0.880548	7.81638	0.30185	overlap
glutaconyl-CoA decarboxylase subunit beta [Veillonella dispar ATCC 17748]	gi|237864409|gb|EEP65699.1|	2.484	0.717996	6.0374	1.36019	Veillonella dispar	-1.13789	7.9374	0.143549	overlap
transporter, lactate permease (LctP) family [Veillonella dispar ATCC 17748]	gi|237864976|gb|EEP66266.1|	2.484	0.717996	2.5226	0.739351	Veillonella dispar	0.0794976	7.46207	1	overlap
redoxin family protein [Campylobacter rectus RM3267]	gi|222880335|gb|EEF15422.1|	2.484	0.717996	0	0	Campylobacter rectus	4.43479	6.98797	0.0625157	tissue + biofilm only
ribosomal protein L16 [Campylobacter rectus RM3267]	gi|222880372|gb|EEF15459.1|	2.484	0.717996	0.9999	1.41407	Campylobacter rectus	1.31102	7.19488	0.453166	tissue + biofilm only
urease accessory protein UreG [Fusobacterium nucleatum subsp. nucleatum ATCC 25586]	gi|19703474|ref|NP_603036.1|	2.484	0.717996	0	0	Fusobacterium nucleatum	4.43479	6.98797	0.0625157	tissue + biofilm only
hypothetical protein FN0836 [Fusobacterium nucleatum subsp. nucleatum ATCC 25586]	gi|19704171|ref|NP_603733.1|	2.484	0.717996	0	0	Fusobacterium nucleatum	4.43479	6.98797	0.0625157	tissue + biofilm only
ribonuclease BN [Fusobacterium nucleatum subsp. nucleatum ATCC 25586]	gi|19704489|ref|NP_604051.1|	2.484	0.717996	0.50755	0.717784	Fusobacterium nucleatum	2.13702	7.0967	0.218785	tissue + biofilm only
hypothetical protein FN1956 [Fusobacterium nucleatum subsp. nucleatum ATCC 25586]	gi|19705258|ref|NP_602753.1|	2.484	0.717996	0	0	Fusobacterium nucleatum	4.43479	6.98797	0.0625157	tissue + biofilm only
Preprotein translocase subunit SecE [Prevotella intermedia 17]	gi|387132894|ref|YP_006298866.1|	2.484	0.717996	0	0	Prevotella intermedia	4.43479	6.98797	0.0625157	tissue + biofilm only
cleaved adhesin domain protein [Prevotella intermedia 17]	gi|387133158|ref|YP_006299130.1|	2.484	0.717996	0.50755	0.717784	Prevotella intermedia	2.13702	7.0967	0.218785	tissue + biofilm only
acyl-CoA dehydrogenase, C-terminal domain protein [Streptococcus anginosus F0211]	gi|315187898|gb|EFU21634.1|	2.484	0.717996	0	0	Streptococcus anginosus	4.43479	6.98797	0.0625157	tissue + biofilm only
ribosome biogenesis GTP-binding protein YsxC [Streptococcus oralis ATCC 35037]	gi|291315678|gb|EFE56126.1|	2.484	0.717996	0	0	Streptococcus oralis	4.43479	6.98797	0.0625157	tissue + biofilm only
ATP-dependent Clp protease, ATP-binding subunit ClpX [Streptococcus oralis ATCC 35037]	gi|291315679|gb|EFE56127.1|	2.484	0.717996	0	0	Streptococcus oralis	4.43479	6.98797	0.0625157	tissue + biofilm only
Transketolase, pyridine binding domain protein [Streptococcus oralis ATCC 35037]	gi|291315841|gb|EFE56285.1|	2.484	0.717996	0	0	Streptococcus oralis	4.43479	6.98797	0.0625157	tissue + biofilm only
ABC transporter, ATP-binding protein [Streptococcus oralis ATCC 35037]	gi|291316204|gb|EFE56640.1|	2.484	0.717996	0	0	Streptococcus oralis	4.43479	6.98797	0.0625157	tissue + biofilm only
DNA gyrase, B subunit [Streptococcus oralis ATCC 35037]	gi|291316544|gb|EFE56980.1|	2.484	0.717996	0	0	Streptococcus oralis	4.43479	6.98797	0.0625157	tissue + biofilm only
fatty acid/phospholipid synthesis protein PlsX [Streptococcus oralis ATCC 35037]	gi|291316843|gb|EFE57275.1|	2.484	0.717996	0	0	Streptococcus oralis	4.43479	6.98797	0.0625157	tissue + biofilm only
replicative DNA helicase [Streptococcus oralis ATCC 35037]	gi|291316988|gb|EFE57416.1|	2.484	0.717996	0	0	Streptococcus oralis	4.43479	6.98797	0.0625157	tissue + biofilm only
ABC transporter, substrate-binding protein, family 3 [Streptococcus oralis ATCC 35037]	gi|291317244|gb|EFE57671.1|	2.484	0.717996	0	0	Streptococcus oralis	4.43479	6.98797	0.0625157	tissue + biofilm only
tRNA (guanine-N(7)-)-methyltransferase [Streptococcus oralis ATCC 35037]	gi|291317356|gb|EFE57782.1|	2.484	0.717996	0	0	Streptococcus oralis	4.43479	6.98797	0.0625157	tissue + biofilm only
putative potassium/sodium efflux P-type ATPase, fungal-type [Streptococcus oralis ATCC 49296]	gi|315314214|gb|EFU62259.1|	2.484	0.717996	0	0	Streptococcus oralis	4.43479	6.98797	0.0625157	tissue + biofilm only
peptidase family S51 [Streptococcus oralis ATCC 49296]	gi|315314439|gb|EFU62483.1|	2.484	0.717996	0.49994	0.707022	Streptococcus oralis	2.15436	7.09513	0.218785	tissue + biofilm only
ABC transporter, ATP-binding protein [Streptococcus oralis ATCC 49296]	gi|315314586|gb|EFU62629.1|	2.484	0.717996	0	0	Streptococcus oralis	4.43479	6.98797	0.0625157	tissue + biofilm only
2-oxo acid dehydrogenase acyltransferase (catalytic domain) [Streptococcus oralis ATCC 49296]	gi|315314743|gb|EFU62785.1|	2.484	0.717996	0	0	Streptococcus oralis	4.43479	6.98797	0.0625157	tissue + biofilm only
signal recognition particle protein [Streptococcus oralis ATCC 49296]	gi|315315151|gb|EFU63192.1|	2.484	0.717996	0	0	Streptococcus oralis	4.43479	6.98797	0.0625157	tissue + biofilm only
SPFH/Band 7/PHB domain protein [Streptococcus oralis ATCC 49296]	gi|315315848|gb|EFU63883.1|	2.484	0.717996	0	0	Streptococcus oralis	4.43479	6.98797	0.0625157	tissue + biofilm only
pyruvate formate-lyase 1-activating enzyme [Streptococcus oralis ATCC 49296]	gi|315316050|gb|EFU64083.1|	2.484	0.717996	0	0	Streptococcus oralis	4.43479	6.98797	0.0625157	tissue + biofilm only
peptidase C1-like family [Streptococcus oralis ATCC 49296]	gi|315316087|gb|EFU64120.1|	2.484	0.717996	0	0	Streptococcus oralis	4.43479	6.98797	0.0625157	tissue + biofilm only
pilin isopeptide linkage domain protein [Streptococcus oralis SK10]	gi|383187445|gb|EIC79896.1|	2.484	0.717996	0	0	Streptococcus oralis	4.43479	6.98797	0.0625157	tissue + biofilm only
RNA methyltransferase, TrmH family, group 3 [Streptococcus oralis SK304]	gi|400367657|gb|EJP20672.1|	2.484	0.717996	0	0	Streptococcus oralis	4.43479	6.98797	0.0625157	tissue + biofilm only
SPFH domain/Band 7 family protein [Treponema denticola F0402]	gi|325473554|gb|EGC76747.1|	2.484	0.717996	0	0	Treponema denticola	4.43479	6.98797	0.0625157	tissue + biofilm only
tryptophanase [Treponema denticola SP33]	gi|448944740|gb|EMB25617.1|	2.484	0.717996	0	0	Treponema denticola	4.43479	6.98797	0.0625157	tissue + biofilm only
DNA polymerase III subunit alpha [Fusobacterium nucleatum subsp. nucleatum ATCC 25586]	gi|19703626|ref|NP_603188.1|	2.48853	2.12185	2.03025	2.87121	Fusobacterium nucleatum	0.378264	7.38173	1	overlap
ATP synthase subunit B [Fusobacterium nucleatum subsp. nucleatum ATCC 25586]	gi|19703704|ref|NP_603266.1|	2.48853	2.12185	2.015	0.021496	Fusobacterium nucleatum	0.388489	7.37915	1	overlap
glutamate-1-semialdehyde aminotransferase [Fusobacterium nucleatum subsp. nucleatum ATCC 25586]	gi|19703875|ref|NP_603437.1|	2.48853	2.12185	6.0298	2.78501	Fusobacterium nucleatum	-1.1336	7.93705	0.143549	overlap
hypothetical protein FN0738 [Fusobacterium nucleatum subsp. nucleatum ATCC 25586]	gi|19704073|ref|NP_603635.1|	2.48853	2.12185	4.04525	2.8927	Fusobacterium nucleatum	-0.572537	7.68803	0.581118	overlap
cytoplasmic protein [Fusobacterium nucleatum subsp. nucleatum ATCC 25586]	gi|19704518|ref|NP_604080.1|	2.48853	2.12185	2.51495	0.68554	Fusobacterium nucleatum	0.0861733	7.46157	1	overlap
sodium-dependent phosphate transporter [Fusobacterium nucleatum subsp. nucleatum ATCC 25586]	gi|19703621|ref|NP_603183.1|	2.48853	2.12185	0.50755	0.717784	Fusobacterium nucleatum	2.13953	7.09764	0.218785	tissue + biofilm only
hypothetical protein FN1315 [Fusobacterium nucleatum subsp. nucleatum ATCC 25586]	gi|19704650|ref|NP_604212.1|	2.48853	2.12185	0.49994	0.707022	Fusobacterium nucleatum	2.15686	7.09607	0.218785	tissue + biofilm only
zinc-transporting ATPase [Fusobacterium nucleatum subsp. nucleatum ATCC 25586]	gi|19703603|ref|NP_603165.1|	2.49305	3.52571	3.02255	0.0323148	Fusobacterium nucleatum	-0.16464	7.54138	1	overlap
phosphopyruvate hydratase [Veillonella dispar ATCC 17748]	gi|237864347|gb|EEP65637.1|	2.49305	3.52571	33.755	1.07339	Veillonella dispar	-3.59087	9.62186	7.59e-14	overlap
DNA-directed RNA polymerase subunit beta' [Aggregatibacter actinomycetemcomitans D11S-1]	gi|261866785|ref|YP_003254707.1|	2.49305	3.52571	0	0	Aggregatibacter actinomycetemcomitans	4.4398	6.98999	0.0625157	tissue + biofilm only
LICD family protein [Streptococcus oralis ATCC 49296]	gi|315314629|gb|EFU62672.1|	2.49305	3.52571	0	0	Streptococcus oralis	4.4398	6.98999	0.0625157	tissue + biofilm only
DNA gyrase A subunit [Porphyromonas gingivalis ATCC 33277]	gi|188994739|ref|YP_001928991.1|	2.96445	4.19237	7.54485	2.05648	Porphyromonas gingivalis	-1.20914	8.14997	0.0784319	overlap
L-lysine 2,3-aminomutase [Porphyromonas gingivalis ATCC 33277]	gi|188995030|ref|YP_001929282.1|	2.96445	4.19237	5.53745	0.653155	Porphyromonas gingivalis	-0.771678	7.93515	0.33241	overlap
dipeptidyl anminopeptidase [Porphyromonas gingivalis ATCC 33277]	gi|188995213|ref|YP_001929465.1|	2.96445	4.19237	3.4996	4.94918	Porphyromonas gingivalis	-0.128725	7.67845	1	overlap
peptidase dimerization domain protein [Porphyromonas gingivalis F0570]	gi|543957863|gb|ERJ68005.1|	2.96445	4.19237	4.52995	0.663903	Porphyromonas gingivalis	-0.48927	7.81394	0.607308	overlap
oxidoreductase, short chain dehydrogenase/reductase family protein [Campylobacter rectus RM3267]	gi|222879861|gb|EEF14950.1|	2.96445	4.19237	0.49994	0.707022	Campylobacter rectus	2.3986	7.19111	0.125033	tissue + biofilm only
Cytochrome C oxidase subunit II, periplasmic domain protein [Campylobacter rectus RM3267]	gi|222879938|gb|EEF15027.1|	2.96901	2.78853	2.0074	1.40332	Campylobacter rectus	0.637477	7.45722	0.753937	overlap
50S ribosomal protein L25 [Porphyromonas gingivalis ATCC 33277]	gi|188994143|ref|YP_001928395.1|	2.96901	2.78853	3.00725	2.81733	Porphyromonas gingivalis	0.0837435	7.60958	1	overlap
hypothetical protein PGN_0329 [Porphyromonas gingivalis ATCC 33277]	gi|188994193|ref|YP_001928445.1|	2.96901	2.78853	5.52225	3.50279	Porphyromonas gingivalis	-0.765667	7.93392	0.33241	overlap
ClpB protein [Porphyromonas gingivalis ATCC 33277]	gi|188995072|ref|YP_001929324.1|	2.96901	2.78853	14.0671	6.97342	Porphyromonas gingivalis	-2.09442	8.68584	0.000325817	overlap
2-oxoglutarate ferredoxin oxidoreductase subunit [Porphyromonas gingivalis ATCC 33277]	gi|188995394|ref|YP_001929646.1|	2.96901	2.78853	4.52235	2.08872	Porphyromonas gingivalis	-0.48478	7.81355	0.607308	overlap
conserved hypothetical protein with lemA family domain [Porphyromonas gingivalis ATCC 33277]	gi|188995465|ref|YP_001929717.1|	2.96901	2.78853	1.49985	2.12111	Porphyromonas gingivalis	1.02868	7.37325	0.507862	overlap
formiminotransferase-cyclodeaminase-like protein [Porphyromonas gingivalis W83]	gi|34540165|ref|NP_904644.1|	2.96901	2.78853	5.0375	0.0538815	Porphyromonas gingivalis	-0.636301	7.87682	0.45459	overlap
methionine gamma-lyase [Porphyromonas gingivalis W83]	gi|34540176|ref|NP_904655.1|	2.96901	2.78853	4.5147	3.51361	Porphyromonas gingivalis	-0.482404	7.81259	0.607308	overlap
DNA-binding protein HU [Prevotella intermedia 17]	gi|387132658|ref|YP_006298630.1|	2.96901	2.78853	4.53755	0.760918	Prevotella intermedia	-0.489488	7.81546	0.607308	overlap
methionine--tRNA ligase [Prevotella intermedia 17]	gi|387132678|ref|YP_006298650.1|	2.96901	2.78853	12.6205	5.12157	Prevotella intermedia	-1.93939	8.58307	0.000881794	overlap
tetrahydrofolate dehydrogenase/cyclohydrolase, NAD(P)-binding domain protein [Prevotella intermedia 17]	gi|387133280|ref|YP_006299252.1|	2.96901	2.78853	7.06015	1.50027	Prevotella intermedia	-1.11289	8.10143	0.115409	overlap
MULTISPECIES: succinate dehydrogenase [Actinomyces]	gi|489885934|ref|WP_003789384.1|	2.96901	2.78853	0	0	Actinomyces oris	4.68116	7.09204	0.0312618	tissue + biofilm only
dihydrolipoamide dehydrogenase, partial [Actinomyces oris]	gi|498301184|ref|WP_010615340.1|	2.96901	2.78853	0	0	Actinomyces oris	4.68116	7.09204	0.0312618	tissue + biofilm only
anaerobic ribonucleoside-triphosphate reductase [Campylobacter rectus RM3267]	gi|222880194|gb|EEF15281.1|	2.96901	2.78853	0	0	Campylobacter rectus	4.68116	7.09204	0.0312618	tissue + biofilm only
phosphoglycerate dehydrogenase [Campylobacter rectus RM3267]	gi|222879138|gb|EEF14232.1|	2.9735	1.38466	1.00749	0.0107622	Campylobacter rectus	1.54983	7.28766	0.289112	overlap
cytochrome C [Campylobacter rectus RM3267]	gi|222879876|gb|EEF14965.1|	2.9735	1.38466	1.50745	0.696288	Campylobacter rectus	1.02407	7.37531	0.507862	overlap
thioredoxin [Campylobacter rectus RM3267]	gi|222880093|gb|EEF15181.1|	2.9735	1.38466	1.00749	0.0107622	Campylobacter rectus	1.54983	7.28766	0.289112	overlap
cytoplasmic protein [Fusobacterium nucleatum subsp. nucleatum ATCC 25586]	gi|19703414|ref|NP_602976.1|	2.9735	1.38466	2.015	0.021496	Fusobacterium nucleatum	0.634452	7.45917	0.753937	overlap
guanosine-3',5'-bis(diphosphate) 3'-pyrophosphohydrolase [Fusobacterium nucleatum subsp. nucleatum ATCC 25586]	gi|19704814|ref|NP_604376.1|	2.9735	1.38466	2.02264	1.4464	Fusobacterium nucleatum	0.62932	7.46039	0.753937	overlap
cysteinyl-tRNA synthetase [Fusobacterium nucleatum subsp. nucleatum ATCC 25586]	gi|19704900|ref|NP_602395.1|	2.9735	1.38466	1.51504	0.728546	Fusobacterium nucleatum	1.01739	7.3766	0.507862	overlap
hypothetical protein FN1654 [Fusobacterium nucleatum subsp. nucleatum ATCC 25586]	gi|19704975|ref|NP_602470.1|	2.9735	1.38466	5.0451	1.4787	Fusobacterium nucleatum	-0.636325	7.87828	0.45459	overlap
GTP diphosphokinase [Fusobacterium nucleatum subsp. animalis ATCC 51191]	gi|339891612|gb|EGQ80570.1|	2.9735	1.38466	1.0151	1.43557	Fusobacterium nucleatum	1.5402	7.28903	0.289112	overlap
hypothetical protein PGN_0129 [Porphyromonas gingivalis ATCC 33277]	gi|188993993|ref|YP_001928245.1|	2.9735	1.38466	2.015	0.021496	Porphyromonas gingivalis	0.634452	7.45917	0.753937	overlap
putative lipoprotein [Porphyromonas gingivalis W83]	gi|34541686|ref|NP_906165.1|	2.9735	1.38466	3.01485	1.39251	Porphyromonas gingivalis	0.082349	7.61133	1	overlap
DNA polymerase III subunit beta [Prevotella intermedia 17]	gi|387131986|ref|YP_006297959.1|	2.9735	1.38466	9.58255	2.23934	Prevotella intermedia	-1.54464	8.34035	0.0146636	overlap
PF07287 domain protein [Prevotella intermedia 17]	gi|387132012|ref|YP_006297985.1|	2.9735	1.38466	12.598	0.847114	Prevotella intermedia	-1.93474	8.58174	0.00143658	overlap
30S ribosomal protein S9 [Prevotella intermedia 17]	gi|387132243|ref|YP_006298215.1|	2.9735	1.38466	8.5676	0.80398	Prevotella intermedia	-1.3854	8.24909	0.0347411	overlap
redoxin [Prevotella intermedia 17]	gi|387132481|ref|YP_006298453.1|	2.9735	1.38466	1.00749	0.0107622	Prevotella intermedia	1.54983	7.28766	0.289112	overlap
glutathione peroxidase [Prevotella intermedia 17]	gi|387133318|ref|YP_006299290.1|	2.9735	1.38466	7.54485	2.05648	Prevotella intermedia	-1.20491	8.15088	0.0784319	overlap
ABC transporter, ATP-binding protein [Streptococcus oralis ATCC 35037]	gi|291316746|gb|EFE57182.1|	2.9735	1.38466	1.49985	2.12111	Streptococcus oralis	1.03078	7.37402	0.507862	overlap
MULTISPECIES: molecular chaperone GroES [Actinomyces]	gi|489885948|ref|WP_003789398.1|	2.9735	1.38466	0	0	Actinomyces oris	4.68326	7.09297	0.0312618	tissue + biofilm only
phosphoglyceromutase [Actinomyces oris]	gi|498298917|ref|WP_010613073.1|	2.9735	1.38466	0	0	Actinomyces oris	4.68326	7.09297	0.0312618	tissue + biofilm only
methylmalonate-semialdehyde dehydrogenase [Actinomyces oris]	gi|498300459|ref|WP_010614615.1|	2.9735	1.38466	0	0	Actinomyces oris	4.68326	7.09297	0.0312618	tissue + biofilm only
aldehyde dehydrogenase (NAD) family protein [Campylobacter rectus RM3267]	gi|222877428|gb|EEF12570.1|	2.9735	1.38466	0.9999	1.41407	Campylobacter rectus	1.55949	7.28628	0.289112	tissue + biofilm only
[truncated: 2,076 more rows]

## Sheet: Supplementary legends
Supplementary Information Table S1. List of identified human proteins in biorector medium. Accession numbers, identified protein names, quantitative peptide count value from each replicate, LogFC values, LogCPM values, p value, and overlap in different groups of identified protein are presented in the table. LogFC value, LogCPM value, and p value are calculated by R platform use edgeR package. Pr…
[truncated: 4 more rows]
